# Supplementary material for: Impact of Chromatin Structures on DNA Processing for Genomic Analyses
Source: PLoS One. 2009 Aug 20;4(8):e6700. doi: 10.1371/journal.pone.0006700 (PMC2725323; doi:10.1371/journal.pone.0006700)
Supplement: Dataset S1 — Genome-wide input and genomic sequence read coverage: List with genome-wide positions and median input and genomic sequence read counts for the 100 bp windows. (2.97 MB GZ) [file pone.0006700.s005.gz]

Archive with 1 entries (1 files):
- input_and_genomic_coverage.txt
