# Supplementary material for: Impact of Chromatin Structures on DNA Processing for Genomic Analyses
Source: PLoS One. 2009 Aug 20;4(8):e6700. doi: 10.1371/journal.pone.0006700 (PMC2725323; doi:10.1371/journal.pone.0006700)
Supplement: Dataset S1 — Genome-wide input and genomic sequence read coverage: List with genome-wide positions and median input and genomic sequence read counts for the 100 bp windows. (2.97 MB GZ) [file pone.0006700.s005.gz › input_and_genomic_coverage.txt]

chrom	start	stop	median S.cer input-Seq reads	median S.cer/S.bay input-Seq reads	median genomic reads	GC-content	distance from telomere
chrI	1	100	1013	3600	6	0.55	-800
chrI	51	150	455	5049	7	0.51	-750
chrI	101	200	438	4178	12	0.53	-700
chrI	151	250	448	2229	14	0.52	-650
chrI	201	300	264	2210	13	0.51	-600
chrI	251	350	198	2525	6	0.42	-550
chrI	301	400	129	1834	6	0.42	-500
chrI	351	450	168	2099	6	0.45	-450
chrI	401	500	131	1867	7	0.44	-400
chrI	451	550	120	1200	10	0.46	-350
chrI	501	600	108	1916	10	0.47	-300
chrI	551	650	55	926	9	0.43	-250
chrI	601	700	44	880	6	0.37	-200
chrI	651	750	43	836	6	0.32	-150
chrI	701	800	29	316	5	0.23	-100
chrI	751	850	45	300	7	0.3	-50
chrI	801	900	34	207	9	0.36	0
chrI	851	950	31	206	5	0.34	50
chrI	901	1000	37	234	5	0.42	100
chrI	951	1050	38	269	7	0.39	150
chrI	1001	1100	32	276	7	0.33	200
chrI	1051	1150	21	401	7	0.36	250
chrI	1101	1200	16	255	7	0.32	300
chrI	1151	1250	16	258	6	0.35	350
chrI	1201	1300	20	267	8	0.38	400
chrI	1251	1350	35	244	10	0.34	450
chrI	1301	1400	33	153	7	0.36	500
chrI	1351	1450	23	138	8	0.4	550
chrI	1401	1500	19	118	10	0.48	600
chrI	1451	1550	7	74	11	0.46	650
chrI	1501	1600	6	60	9	0.36	700
chrI	1551	1650	5	55	6	0.31	750
chrI	1601	1700	4	76	4	0.27	800
chrI	1651	1750	3	81	3	0.21	850
chrI	1701	1800	13	113	5	0.25	900
chrI	1751	1850	34	151	6	0.4	950
chrI	1801	1900	47	264	12	0.47	1000
chrI	1851	1950	57	190	10	0.51	1050
chrI	1901	2000	66	145	9	0.51	1100
chrI	1951	2050	66	175	9	0.49	1150
chrI	2001	2100	55	187	11	0.48	1200
chrI	2051	2150	53	244	12	0.54	1250
chrI	2101	2200	54	247	9	0.44	1300
chrI	2151	2250	40	167	8	0.29	1350
chrI	2201	2300	17	175	9	0.35	1400
chrI	2251	2350	16	281	8	0.41	1450
chrI	2301	2400	20	93	6	0.4	1500
chrI	2351	2450	46	88	6	0.36	1550
chrI	2401	2500	43	91	11	0.42	1600
chrI	2451	2550	36	97	15	0.45	1650
chrI	2501	2600	24	119	13	0.38	1700
chrI	2551	2650	25	114	10	0.4	1750
chrI	2601	2700	23	91	6	0.42	1800
chrI	2651	2750	23	90	10	0.42	1850
chrI	2701	2800	25	76	11	0.43	1900
chrI	2751	2850	21	60	8	0.39	1950
chrI	2801	2900	13	65	6	0.37	2000
chrI	2851	2950	7	74	8	0.37	2050
chrI	2901	3000	7	53	9	0.36	2100
chrI	2951	3050	7	37	9	0.36	2150
chrI	3001	3100	9	24	10	0.39	2200
chrI	3051	3150	15	18	8	0.36	2250
chrI	3101	3200	18	10	10	0.25	2300
chrI	3151	3250	15	8	11	0.26	2350
chrI	3201	3300	10	9	7	0.34	2400
chrI	3251	3350	4	12	10	0.33	2450
chrI	3301	3400	8	15	10	0.4	2500
chrI	3351	3450	13	14	10	0.42	2550
chrI	3401	3500	13	13	8	0.33	2600
chrI	3451	3550	11	24	6	0.32	2650
chrI	3501	3600	4	29	6	0.32	2700
chrI	3551	3650	9	29	8	0.32	2750
chrI	3601	3700	16	38	9	0.33	2800
chrI	3651	3750	11	46	9	0.32	2850
chrI	3701	3800	11	28	7	0.36	2900
chrI	3751	3850	11	31	6	0.39	2950
chrI	3801	3900	11	38	8	0.34	3000
chrI	3851	3950	11	49	7	0.34	3050
chrI	3901	4000	17	42	5	0.37	3100
chrI	3951	4050	20	38	5	0.33	3150
chrI	4001	4100	19	44	5	0.34	3200
chrI	4051	4150	16	54	9	0.36	3250
chrI	4101	4200	12	59	9	0.33	3300
chrI	4151	4250	12	73	4	0.3	3350
chrI	4201	4300	15	82	3	0.37	3400
chrI	4251	4350	19	74	7	0.42	3450
chrI	4301	4400	20	64	6	0.34	3500
chrI	4351	4450	18	58	7	0.31	3550
chrI	4401	4500	8	54	8	0.31	3600
chrI	4451	4550	8	55	8	0.25	3650
chrI	4501	4600	14	64	10	0.28	3700
chrI	4551	4650	16	44	9	0.32	3750
chrI	4601	4700	11	28	7	0.28	3800
chrI	4651	4750	19	27	4	0.33	3850
chrI	4701	4800	12	20	9	0.32	3900
chrI	4751	4850	9	21	8	0.33	3950
chrI	4801	4900	13	27	9	0.4	4000
chrI	4851	4950	15	28	8	0.4	4050
chrI	4901	5000	16	30	8	0.4	4100
chrI	4951	5050	11	30	8	0.34	4150
chrI	5001	5100	10	38	5	0.22	4200
chrI	5051	5150	9	47	5	0.2	4250
chrI	5101	5200	13	53	9	0.35	4300
chrI	5151	5250	12	52	10	0.41	4350
chrI	5201	5300	12	49	8	0.33	4400
chrI	5251	5350	17	49	6	0.3	4450
chrI	5301	5400	23	56	7	0.33	4500
chrI	5351	5450	20	66	8	0.33	4550
chrI	5401	5500	19	58	4	0.33	4600
chrI	5451	5550	16	52	4	0.34	4650
chrI	5501	5600	12	57	11	0.33	4700
chrI	5551	5650	13	55	7	0.36	4750
chrI	5601	5700	19	51	8	0.35	4800
chrI	5651	5750	19	50	10	0.32	4850
chrI	5701	5800	18	45	7	0.33	4900
chrI	5751	5850	24	44	7	0.37	4950
chrI	5801	5900	24	50	7	0.36	5000
chrI	5851	5950	18	47	6	0.34	5050
chrI	5901	6000	7	57	7	0.32	5100
chrI	5951	6050	8	76	10	0.34	5150
chrI	6001	6100	7	103	9	0.38	5200
chrI	6051	6150	7	74	4	0.32	5250
chrI	6101	6200	15	71	4	0.31	5300
chrI	6151	6250	13	107	4	0.32	5350
chrI	6201	6300	14	111	5	0.28	5400
chrI	6251	6350	16	101	7	0.31	5450
chrI	6301	6400	21	103	6	0.35	5500
chrI	6351	6450	38	91	3	0.33	5550
chrI	6401	6500	39	85	3	0.42	5600
chrI	6451	6550	28	71	7	0.36	5650
chrI	6501	6600	22	52	8	0.28	5700
chrI	6551	6650	16	41	8	0.3	5750
chrI	6601	6700	9	36	7	0.28	5800
chrI	6801	6900	5	19	5	0.31	6000
chrI	6851	6950	3	16	5	0.3	6050
chrI	6901	7000	3	9	5	0.28	6100
chrI	6951	7050	7	11	6	0.28	6150
chrI	7001	7100	10	14	7	0.28	6200
chrI	7051	7150	10	12	3	0.25	6250
chrI	7101	7200	6	15	3	0.27	6300
chrI	7151	7250	6	22	5	0.3	6350
chrI	7201	7300	5	38	4	0.35	6400
chrI	7251	7350	15	47	7	0.38	6450
chrI	7301	7400	23	53	11	0.36	6500
chrI	7351	7450	24	68	8	0.39	6550
chrI	7401	7500	18	93	4	0.39	6600
chrI	7451	7550	23	155	5	0.36	6650
chrI	7501	7600	35	148	7	0.38	6700
chrI	7551	7650	36	121	7	0.47	6750
chrI	7601	7700	30	99	6	0.41	6800
chrI	7651	7750	21	105	8	0.3	6850
chrI	7701	7800	24	132	9	0.36	6900
chrI	7751	7850	22	111	8	0.39	6950
chrI	7801	7900	15	93	3	0.3	7000
chrI	7851	7950	10	52	5	0.25	7050
chrI	7901	8000	13	48	11	0.3	7100
chrI	7951	8050	18	78	9	0.32	7150
chrI	8001	8100	17	92	7	0.41	7200
chrI	8051	8150	18	90	8	0.41	7250
chrI	8101	8200	19	112	9	0.4	7300
chrI	8151	8250	22	135	8	0.45	7350
chrI	8201	8300	20	142	7	0.38	7400
chrI	8251	8350	22	131	10	0.36	7450
chrI	8301	8400	34	122	10	0.42	7500
chrI	8351	8450	27	123	9	0.39	7550
chrI	8401	8500	21	117	9	0.31	7600
chrI	8451	8550	16	99	9	0.34	7650
chrI	8501	8600	18	96	8	0.36	7700
chrI	8551	8650	15	83	8	0.28	7750
chrI	8601	8700	8	85	8	0.28	7800
chrI	8651	8750	13	89	7	0.4	7850
chrI	8701	8800	14	80	10	0.38	7900
chrI	8751	8850	21	75	8	0.32	7950
chrI	8801	8900	22	91	9	0.36	8000
chrI	8851	8950	16	126	10	0.4	8050
chrI	8901	9000	11	126	8	0.37	8100
chrI	8951	9050	12	132	4	0.28	8150
chrI	9001	9100	13	134	4	0.25	8200
chrI	9051	9150	9	140	4	0.27	8250
chrI	9101	9200	9	149	5	0.31	8300
chrI	9151	9250	11	152	7	0.34	8350
chrI	9201	9300	30	157	6	0.33	8400
chrI	9251	9350	38	170	6	0.34	8450
chrI	9301	9400	44	184	11	0.39	8500
chrI	9351	9450	31	179	12	0.43	8550
chrI	9401	9500	27	167	8	0.4	8600
chrI	9451	9550	26	169	7	0.38	8650
chrI	9501	9600	38	161	9	0.36	8700
chrI	9551	9650	24	116	8	0.32	8750
chrI	9601	9700	17	107	4	0.3	8800
chrI	9651	9750	14	113	5	0.36	8850
chrI	9701	9800	17	96	6	0.38	8900
chrI	9751	9850	13	69	9	0.33	8950
chrI	9801	9900	11	58	8	0.3	9000
chrI	9851	9950	10	60	5	0.26	9050
chrI	9901	10000	10	55	9	0.33	9100
chrI	9951	10050	14	52	12	0.35	9150
chrI	10001	10100	18	53	7	0.29	9200
chrI	10051	10150	12	51	7	0.29	9250
chrI	10101	10200	9	45	8	0.3	9300
chrI	10151	10250	8	46	6	0.27	9350
chrI	10201	10300	6	47	5	0.3	9400
chrI	10251	10350	13	47	5	0.29	9450
chrI	10301	10400	19	39	5	0.27	9500
chrI	10351	10450	18	25	6	0.3	9550
chrI	10401	10500	18	32	6	0.35	9600
chrI	10451	10550	12	43	7	0.43	9650
chrI	10501	10600	10	43	7	0.34	9700
chrI	10551	10650	10	32	8	0.3	9750
chrI	10601	10700	8	39	8	0.32	9800
chrI	10651	10750	14	39	6	0.29	9850
chrI	10701	10800	17	42	7	0.33	9900
chrI	10751	10850	17	40	9	0.4	9950
chrI	10801	10900	24	33	8	0.35	10000
chrI	10851	10950	25	35	7	0.33	10050
chrI	10901	11000	15	48	8	0.35	10100
chrI	10951	11050	12	31	7	0.32	10150
chrI	11001	11100	16	26	7	0.33	10200
chrI	11051	11150	18	24	9	0.27	10250
chrI	11101	11200	21	26	6	0.26	10300
chrI	11151	11250	17	24	5	0.32	10350
chrI	11201	11300	18	34	5	0.33	10400
chrI	11251	11350	18	69	6	0.29	10450
chrI	11301	11400	15	82	4	0.24	10500
chrI	11351	11450	10	148	4	0.26	10550
chrI	11401	11500	9	177	4	0.27	10600
chrI	11451	11550	17	253	3	0.24	10650
chrI	11501	11600	22	303	5	0.35	10700
chrI	11551	11650	31	340	10	0.43	10750
chrI	11601	11700	34	356	6	0.4	10800
chrI	11651	11750	38	439	5	0.43	10850
chrI	11701	11800	44	490	6	0.46	10900
chrI	11751	11850	46	507	8	0.47	10950
chrI	11801	11900	31	510	11	0.47	11000
chrI	11851	11950	29	669	12	0.47	11050
chrI	11901	12000	35	651	12	0.47	11100
chrI	11951	12050	47	500	8	0.47	11150
chrI	12001	12100	55	536	7	0.48	11200
chrI	12051	12150	47	578	9	0.47	11250
chrI	12101	12200	42	546	9	0.43	11300
chrI	12151	12250	28	485	9	0.41	11350
chrI	12201	12300	26	476	8	0.44	11400
chrI	12251	12350	42	532	12	0.44	11450
chrI	12301	12400	52	493	13	0.47	11500
chrI	12351	12450	51	497	12	0.51	11550
chrI	12401	12500	42	379	10	0.47	11600
chrI	12451	12550	51	362	9	0.42	11650
chrI	12501	12600	50	586	11	0.42	11700
chrI	12551	12650	50	699	15	0.4	11750
chrI	12601	12700	73	951	22	0.36	11800
chrI	12651	12750	77	1151	21	0.38	11850
chrI	12701	12800	89	1134	16	0.41	11900
chrI	12751	12850	79	500	12	0.41	11950
chrI	12801	12900	32	418	13	0.41	12000
chrI	12851	12950	15	398	8	0.44	12050
chrI	12901	13000	8	357	7	0.4	12100
chrI	12951	13050	6	381	5	0.36	12150
chrI	13001	13100	10	432	5	0.39	12200
chrI	13051	13150	15	410	8	0.41	12250
chrI	13101	13200	16	428	10	0.4	12300
chrI	13151	13250	16	549	8	0.41	12350
chrI	13201	13300	23	707	9	0.44	12400
chrI	13251	13350	35	598	11	0.45	12450
chrI	13301	13400	21	587	10	0.44	12500
chrI	13351	13450	17	737	6	0.42	12550
chrI	13401	13500	23	856	6	0.44	12600
chrI	13451	13550	24	833	10	0.44	12650
chrI	13501	13600	26	819	11	0.41	12700
chrI	13551	13650	37	695	10	0.43	12750
chrI	13601	13700	39	637	10	0.49	12800
chrI	13651	13750	18	620	9	0.44	12850
chrI	13701	13800	12	433	7	0.35	12900
chrI	13751	13850	11	328	9	0.4	12950
chrI	13801	13900	11	219	10	0.4	13000
chrI	13851	13950	8	199	10	0.4	13050
chrI	13901	14000	7	155	10	0.43	13100
chrI	13951	14050	6	125	8	0.36	13150
chrI	14001	14100	8	151	8	0.41	13200
chrI	14051	14150	9	185	6	0.48	13250
chrI	14101	14200	9	198	2	0.4	13300
chrI	14151	14250	7	161	7	0.34	13350
chrI	14201	14300	6	153	12	0.36	13400
chrI	14251	14350	7	153	13	0.41	13450
chrI	14301	14400	7	147	13	0.43	13500
chrI	14351	14450	8	143	12	0.41	13550
chrI	14401	14500	9	136	12	0.36	13600
chrI	14451	14550	8	122	15	0.43	13650
chrI	14501	14600	8	118	15	0.46	13700
chrI	14551	14650	5	101	11	0.41	13750
chrI	14601	14700	4	64	6	0.36	13800
chrI	14651	14750	3	64	6	0.33	13850
chrI	14701	14800	4	74	8	0.37	13900
chrI	14751	14850	4	72	11	0.39	13950
chrI	14801	14900	4	53	10	0.36	14000
chrI	14851	14950	4	50	7	0.32	14050
chrI	14901	15000	7	55	7	0.37	14100
chrI	14951	15050	4	64	9	0.45	14150
chrI	15001	15100	2	69	8	0.41	14200
chrI	15051	15150	2	71	8	0.32	14250
chrI	15101	15200	1	68	8	0.33	14300
chrI	15151	15250	2	69	7	0.33	14350
chrI	15201	15300	5	75	6	0.3	14400
chrI	15251	15350	4	104	7	0.35	14450
chrI	15301	15400	3	115	8	0.42	14500
chrI	15351	15450	4	120	8	0.46	14550
chrI	15401	15500	5	93	8	0.42	14600
chrI	15451	15550	4	79	7	0.44	14650
chrI	15501	15600	5	111	6	0.45	14700
chrI	15551	15650	6	119	6	0.31	14750
chrI	15601	15700	3	92	5	0.3	14800
chrI	15651	15750	1	79	5	0.41	14850
chrI	15701	15800	1	56	7	0.37	14900
chrI	15751	15850	1	57	9	0.29	14950
chrI	15801	15900	2	54	8	0.26	15000
chrI	15851	15950	2	42	5	0.31	15050
chrI	15901	16000	2	46	6	0.37	15100
chrI	15951	16050	2	35	7	0.32	15150
chrI	16001	16100	2	39	11	0.32	15200
chrI	16051	16150	3	56	11	0.34	15250
chrI	16101	16200	4	75	9	0.37	15300
chrI	16151	16250	3	76	8	0.36	15350
chrI	16201	16300	4	71	9	0.33	15400
chrI	16251	16350	5	144	9	0.33	15450
chrI	16301	16400	9	220	9	0.38	15500
chrI	16351	16450	5	196	9	0.33	15550
chrI	16401	16500	1	62	4	0.31	15600
chrI	16451	16550	2	62	1	0.4	15650
chrI	16501	16600	2	169	6	0.41	15700
chrI	16551	16650	2	171	7	0.4	15750
chrI	16601	16700	2	131	9	0.41	15800
chrI	16651	16750	3	127	12	0.39	15850
chrI	16701	16800	3	83	7	0.26	15900
chrI	16751	16850	1	71	8	0.25	15950
chrI	16801	16900	2	56	7	0.32	16000
chrI	16851	16950	3	30	4	0.27	16050
chrI	16901	17000	4	28	4	0.24	16100
chrI	16951	17050	2	38	5	0.31	16150
chrI	17001	17100	2	67	6	0.32	16200
chrI	17051	17150	3	99	6	0.26	16250
chrI	17101	17200	3	100	4	0.28	16300
chrI	17151	17250	2	106	3	0.27	16350
chrI	17201	17300	2	120	2	0.26	16400
chrI	17251	17350	3	122	4	0.34	16450
chrI	17301	17400	5	122	5	0.35	16500
chrI	17351	17450	5	118	6	0.25	16550
chrI	17401	17500	5	112	10	0.28	16600
chrI	17451	17550	4	91	14	0.29	16650
chrI	17501	17600	4	75	10	0.29	16700
chrI	17551	17650	6	76	7	0.33	16750
chrI	17601	17700	7	82	11	0.4	16800
chrI	17651	17750	5	81	8	0.41	16850
chrI	17701	17800	4	62	8	0.31	16900
chrI	17751	17850	5	61	11	0.35	16950
chrI	17801	17900	5	85	5	0.4	17000
chrI	17851	17950	4	65	6	0.41	17050
chrI	17901	18000	3	46	6	0.33	17100
chrI	17951	18050	8	54	6	0.29	17150
chrI	18001	18100	2	67	9	0.26	17200
chrI	18051	18150	1	71	8	0.28	17250
chrI	18101	18200	1	87	6	0.37	17300
chrI	18151	18250	1	73	7	0.36	17350
chrI	18201	18300	3	74	8	0.35	17400
chrI	18251	18350	3	80	7	0.34	17450
chrI	18301	18400	2	89	9	0.32	17500
chrI	18351	18450	5	116	9	0.37	17550
chrI	18401	18500	10	142	9	0.41	17600
chrI	18451	18550	6	146	7	0.32	17650
chrI	18501	18600	2	127	4	0.27	17700
chrI	18551	18650	4	175	6	0.35	17750
chrI	18601	18700	6	179	10	0.4	17800
chrI	18651	18750	4	153	10	0.41	17850
chrI	18701	18800	3	162	9	0.41	17900
chrI	18751	18850	5	162	7	0.4	17950
chrI	18801	18900	5	142	9	0.41	18000
chrI	18851	18950	5	118	7	0.35	18050
chrI	18901	19000	3	118	8	0.3	18100
chrI	18951	19050	0	92	10	0.36	18150
chrI	19001	19100	1	82	9	0.35	18200
chrI	19051	19150	1	75	7	0.31	18250
chrI	19101	19200	2	119	8	0.32	18300
chrI	19151	19250	2	136	9	0.31	18350
chrI	19201	19300	2	182	8	0.31	18400
chrI	19251	19350	3	281	8	0.29	18450
chrI	19301	19400	4	455	8	0.32	18500
chrI	19351	19450	7	446	8	0.37	18550
chrI	19401	19500	5	485	9	0.41	18600
chrI	19451	19550	6	489	8	0.45	18650
chrI	19501	19600	5	433	6	0.42	18700
chrI	19551	19650	4	464	5	0.41	18750
chrI	19601	19700	8	505	9	0.4	18800
chrI	19651	19750	8	463	14	0.39	18850
chrI	19701	19800	7	359	8	0.35	18900
chrI	19751	19850	5	241	7	0.34	18950
chrI	19801	19900	5	212	5	0.38	19000
chrI	19851	19950	4	168	7	0.36	19050
chrI	19901	20000	3	97	6	0.41	19100
chrI	19951	20050	3	126	5	0.39	19150
chrI	20001	20100	9	126	10	0.36	19200
chrI	20051	20150	7	119	12	0.41	19250
chrI	20101	20200	6	115	12	0.45	19300
chrI	20151	20250	6	107	11	0.42	19350
chrI	20201	20300	6	104	9	0.4	19400
chrI	20251	20350	4	94	8	0.43	19450
chrI	20301	20400	3	63	4	0.37	19500
chrI	20351	20450	2	53	4	0.27	19550
chrI	20401	20500	2	46	11	0.31	19600
chrI	20451	20550	4	59	9	0.35	19650
chrI	20501	20600	3	53	6	0.35	19700
chrI	20551	20650	8	44	8	0.4	19750
chrI	20601	20700	10	51	13	0.42	19800
chrI	20651	20750	10	62	13	0.37	19850
chrI	20701	20800	19	56	15	0.37	19900
chrI	20751	20850	8	51	15	0.37	19950
chrI	20801	20900	9	54	9	0.32	20000
chrI	20851	20950	16	89	9	0.43	20050
chrI	20901	21000	16	70	9	0.49	20100
chrI	20951	21050	12	55	7	0.41	20150
chrI	21001	21100	8	64	8	0.36	20200
chrI	21051	21150	7	82	8	0.43	20250
chrI	21101	21200	8	80	9	0.44	20300
chrI	21151	21250	10	75	8	0.32	20350
chrI	21201	21300	8	70	8	0.26	20400
chrI	21251	21350	4	77	11	0.28	20450
chrI	21301	21400	5	121	12	0.36	20500
chrI	21351	21450	8	100	10	0.4	20550
chrI	21401	21500	10	114	5	0.38	20600
chrI	21451	21550	9	112	2	0.37	20650
chrI	21501	21600	6	102	8	0.37	20700
chrI	21551	21650	6	100	7	0.31	20750
chrI	21601	21700	6	89	7	0.32	20800
chrI	21651	21750	5	103	9	0.43	20850
chrI	21701	21800	6	97	9	0.44	20900
chrI	21751	21850	7	96	9	0.36	20950
chrI	21801	21900	5	103	10	0.38	21000
chrI	21851	21950	4	114	8	0.35	21050
chrI	21901	22000	6	237	8	0.28	21100
chrI	21951	22050	7	352	8	0.35	21150
chrI	22001	22100	8	354	8	0.33	21200
chrI	22051	22150	7	437	7	0.34	21250
chrI	22101	22200	5	441	6	0.42	21300
chrI	22151	22250	4	370	5	0.42	21350
chrI	22201	22300	5	332	6	0.37	21400
chrI	22251	22350	4	340	7	0.37	21450
chrI	22301	22400	3	359	6	0.33	21500
chrI	22351	22450	2	360	5	0.27	21550
chrI	22401	22500	1	123	4	0.27	21600
chrI	22451	22550	2	114	5	0.28	21650
chrI	22501	22600	1	101	7	0.29	21700
chrI	22551	22650	1	94	4	0.25	21750
chrI	22601	22700	1	102	5	0.32	21800
chrI	22651	22750	5	104	8	0.4	21850
chrI	22701	22800	2	88	7	0.4	21900
chrI	22751	22850	1	89	7	0.36	21950
chrI	22801	22900	1	82	6	0.3	22000
chrI	22851	22950	2	76	8	0.33	22050
chrI	22901	23000	3	62	8	0.33	22100
chrI	22951	23050	3	59	7	0.3	22150
chrI	23001	23100	2	58	10	0.35	22200
chrI	23051	23150	6	44	14	0.37	22250
chrI	23101	23200	6	41	12	0.35	22300
chrI	23151	23250	4	34	9	0.34	22350
chrI	23201	23300	4	33	7	0.36	22400
chrI	23251	23350	8	66	6	0.36	22450
chrI	23301	23400	4	73	6	0.27	22500
chrI	23351	23450	2	61	7	0.23	22550
chrI	23401	23500	3	74	8	0.32	22600
chrI	23451	23550	6	76	12	0.41	22650
chrI	23501	23600	6	48	9	0.34	22700
chrI	23551	23650	3	41	4	0.29	22750
chrI	23601	23700	2	38	4	0.3	22800
chrI	23751	23850	2	42	6	0.25	22950
chrI	23801	23900	3	45	8	0.26	23000
chrI	23851	23950	2	164	12	0.28	23050
chrI	23901	24000	3	226	7	0.29	23100
chrI	23951	24050	6	304	6	0.32	23150
chrI	24001	24100	19	382	8	0.41	23200
chrI	24051	24150	28	560	10	0.49	23250
chrI	24101	24200	41	626	6	0.49	23300
chrI	24151	24250	49	526	7	0.48	23350
chrI	24201	24300	53	541	11	0.46	23400
chrI	24251	24350	31	829	11	0.47	23450
chrI	24301	24400	36	1024	11	0.47	23500
chrI	24351	24450	49	754	9	0.43	23550
chrI	24401	24500	57	659	8	0.48	23600
chrI	24451	24550	51	556	10	0.49	23650
chrI	24501	24600	41	886	11	0.44	23700
chrI	24551	24650	26	867	12	0.43	23750
chrI	24601	24700	23	606	9	0.4	23800
chrI	24651	24750	33	552	8	0.39	23850
chrI	24701	24800	40	592	10	0.44	23900
chrI	24751	24850	58	582	8	0.48	23950
chrI	24801	24900	52	552	10	0.5	24000
chrI	24851	24950	46	436	12	0.46	24050
chrI	24901	25000	47	463	16	0.4	24100
chrI	24951	25050	48	575	17	0.38	24150
chrI	25001	25100	21	571	15	0.46	24200
chrI	25051	25150	10	434	12	0.45	24250
chrI	25101	25200	5	454	7	0.39	24300
chrI	25151	25250	6	458	8	0.41	24350
chrI	25201	25300	13	369	8	0.4	24400
chrI	25251	25350	16	360	7	0.43	24450
chrI	25301	25400	18	386	8	0.45	24500
chrI	25351	25450	26	441	12	0.41	24550
chrI	25401	25500	86	937	11	0.43	24600
chrI	25451	25550	111	837	8	0.48	24650
chrI	25501	25600	123	1552	6	0.49	24700
chrI	25551	25650	129	1747	5	0.49	24750
chrI	25601	25700	140	1433	5	0.46	24800
chrI	25651	25750	49	125	4	0.5	24850
chrI	25701	25800	16	32	6	0.51	24900
chrI	25751	25850	5	8	7	0.46	24950
chrI	25801	25900	11	0	2	0.48	25000
chrI	25851	25950	2	0	2	0.5	25050
chrI	25901	26000	4	90	6	0.48	25100
chrI	25951	26050	19	114	6	0.47	25150
chrI	26001	26100	11	25	4	0.45	25200
chrI	26051	26150	22	102	5	0.47	25250
chrI	26101	26200	25	92	5	0.48	25300
chrI	26151	26250	15	26	4	0.44	25350
chrI	26201	26300	26	64	6	0.47	25400
chrI	26251	26350	14	2	7	0.49	25450
chrI	26301	26400	7	0	6	0.47	25500
chrI	26351	26450	11	0	4	0.47	25550
chrI	26401	26500	2	0	3	0.48	25600
chrI	26451	26550	4	16	4	0.48	25650
chrI	26501	26600	11	145	2	0.46	25700
chrI	26551	26650	6	0	2	0.45	25750
chrI	26601	26700	8	163	3	0.47	25800
chrI	26651	26750	8	69	2	0.49	25850
chrI	26701	26800	5	0	2	0.46	25900
chrI	26751	26850	15	210	5	0.44	25950
chrI	26801	26900	19	155	5	0.47	26000
chrI	26851	26950	16	318	9	0.47	26050
chrI	26901	27000	16	640	12	0.45	26100
chrI	26951	27050	39	429	9	0.43	26150
chrI	27001	27100	48	1063	7	0.48	26200
chrI	27051	27150	49	742	7	0.49	26250
chrI	27101	27200	53	751	10	0.43	26300
chrI	27151	27250	44	730	8	0.4	26350
chrI	27201	27300	41	684	11	0.44	26400
chrI	27251	27350	40	531	13	0.42	26450
chrI	27301	27400	30	471	12	0.39	26500
chrI	27351	27450	22	388	11	0.45	26550
chrI	27401	27500	26	392	10	0.47	26600
chrI	27451	27550	22	479	6	0.44	26650
chrI	27501	27600	16	410	7	0.37	26700
chrI	27551	27650	13	291	5	0.35	26750
chrI	27601	27700	16	241	5	0.37	26800
chrI	27651	27750	8	230	12	0.36	26850
chrI	27701	27800	2	172	11	0.37	26900
chrI	27751	27850	9	144	7	0.37	26950
chrI	27801	27900	12	112	6	0.43	27000
chrI	27851	27950	18	116	8	0.46	27050
chrI	27901	28000	21	112	8	0.36	27100
chrI	27951	28050	6	62	5	0.31	27150
chrI	28001	28100	3	52	4	0.26	27200
chrI	28051	28150	3	41	3	0.29	27250
chrI	28101	28200	4	28	3	0.3	27300
chrI	28151	28250	4	29	7	0.32	27350
chrI	28201	28300	8	32	8	0.35	27400
chrI	28251	28350	8	29	6	0.32	27450
chrI	28301	28400	14	33	5	0.35	27500
chrI	28351	28450	18	38	5	0.38	27550
chrI	28401	28500	12	39	8	0.43	27600
chrI	28451	28550	9	37	5	0.39	27650
chrI	28501	28600	12	45	4	0.33	27700
chrI	28551	28650	18	51	8	0.35	27750
chrI	28601	28700	20	56	9	0.34	27800
chrI	28651	28750	16	55	8	0.34	27850
chrI	28701	28800	16	51	9	0.38	27900
chrI	28751	28850	19	51	10	0.45	27950
chrI	28801	28900	18	63	9	0.45	28000
chrI	28851	28950	16	66	6	0.4	28050
chrI	28901	29000	13	67	5	0.38	28100
chrI	28951	29050	10	67	3	0.31	28150
chrI	29001	29100	8	67	5	0.28	28200
chrI	29051	29150	7	56	7	0.35	28250
chrI	29101	29200	10	52	10	0.4	28300
chrI	29151	29250	13	46	14	0.4	28350
chrI	29201	29300	13	45	12	0.37	28400
chrI	29251	29350	13	49	13	0.41	28450
chrI	29301	29400	12	46	12	0.43	28500
chrI	29351	29450	8	41	9	0.36	28550
chrI	29401	29500	7	38	7	0.34	28600
chrI	29451	29550	6	36	7	0.3	28650
chrI	29501	29600	9	37	5	0.33	28700
chrI	29551	29650	8	35	5	0.31	28750
chrI	29601	29700	4	34	5	0.26	28800
chrI	29651	29750	3	42	8	0.35	28850
chrI	29701	29800	8	44	13	0.35	28900
chrI	29751	29850	13	43	11	0.33	28950
chrI	29801	29900	11	37	11	0.35	29000
chrI	29851	29950	13	38	11	0.37	29050
chrI	29901	30000	14	39	12	0.39	29100
chrI	29951	30050	3	44	11	0.35	29150
chrI	30001	30100	4	44	11	0.31	29200
chrI	30051	30150	6	43	6	0.29	29250
chrI	30101	30200	4	49	4	0.3	29300
chrI	30151	30250	4	62	5	0.39	29350
chrI	30201	30300	4	68	5	0.34	29400
chrI	30251	30350	6	75	11	0.35	29450
chrI	30301	30400	9	135	15	0.42	29500
chrI	30351	30450	10	136	8	0.39	29550
chrI	30401	30500	17	133	8	0.44	29600
chrI	30451	30550	28	102	10	0.4	29650
chrI	30501	30600	25	110	7	0.34	29700
chrI	30551	30650	22	132	7	0.32	29750
chrI	30601	30700	14	142	6	0.34	29800
chrI	30651	30750	27	97	6	0.34	29850
chrI	30701	30800	29	63	6	0.31	29900
chrI	30751	30850	13	51	6	0.3	29950
chrI	30801	30900	13	44	5	0.3	30000
chrI	30851	30950	7	32	7	0.31	30050
chrI	30901	31000	9	15	8	0.29	30100
chrI	30951	31050	12	12	12	0.27	30150
chrI	31001	31100	4	9	11	0.3	30200
chrI	31051	31150	3	9	4	0.3	30250
chrI	31101	31200	3	11	3	0.26	30300
chrI	31151	31250	10	13	7	0.35	30350
chrI	31201	31300	13	22	12	0.4	30400
chrI	31251	31350	11	26	6	0.34	30450
chrI	31301	31400	10	25	4	0.31	30500
chrI	31351	31450	9	24	7	0.31	30550
chrI	31401	31500	18	50	6	0.36	30600
chrI	31451	31550	17	61	7	0.36	30650
chrI	31501	31600	9	55	8	0.35	30700
chrI	31551	31650	7	53	8	0.37	30750
chrI	31601	31700	15	71	9	0.37	30800
chrI	31651	31750	39	134	10	0.42	30850
chrI	31701	31800	47	162	10	0.51	30900
chrI	31751	31850	51	166	11	0.49	30950
chrI	31801	31900	81	183	11	0.46	31000
chrI	31851	31950	93	294	10	0.51	31050
chrI	31901	32000	89	296	8	0.47	31100
chrI	31951	32050	80	358	7	0.5	31150
chrI	32001	32100	78	355	7	0.53	31200
chrI	32051	32150	83	337	6	0.53	31250
chrI	32101	32200	89	351	6	0.49	31300
chrI	32151	32250	91	365	8	0.47	31350
chrI	32201	32300	86	383	9	0.51	31400
chrI	32251	32350	81	389	9	0.48	31450
chrI	32301	32400	84	373	7	0.47	31500
chrI	32351	32450	108	338	8	0.41	31550
chrI	32401	32500	173	352	11	0.48	31600
chrI	32451	32550	181	356	13	0.6	31650
chrI	32501	32600	181	334	12	0.55	31700
chrI	32551	32650	181	343	9	0.5	31750
chrI	32601	32700	161	342	9	0.54	31800
chrI	32651	32750	142	269	9	0.51	31850
chrI	32701	32800	89	253	9	0.46	31900
chrI	32751	32850	73	267	8	0.46	31950
chrI	32801	32900	60	275	11	0.48	32000
chrI	32851	32950	60	266	9	0.53	32050
chrI	32901	33000	77	247	6	0.42	32100
chrI	32951	33050	69	289	7	0.3	32150
chrI	33001	33100	56	295	11	0.44	32200
chrI	33051	33150	49	365	9	0.5	32250
chrI	33101	33200	49	367	6	0.42	32300
chrI	33151	33250	45	249	8	0.45	32350
chrI	33201	33300	45	247	8	0.39	32400
chrI	33251	33350	41	322	6	0.37	32450
chrI	33301	33400	21	346	4	0.35	32500
chrI	33351	33450	20	332	4	0.24	32550
chrI	33401	33500	24	292	6	0.32	32600
chrI	33451	33550	56	258	6	0.44	32650
chrI	33501	33600	82	267	9	0.48	32700
chrI	33551	33650	100	292	12	0.46	32750
chrI	33601	33700	122	332	12	0.52	32800
chrI	33651	33750	124	317	10	0.56	32850
chrI	33701	33800	130	372	8	0.53	32900
chrI	33751	33850	120	378	8	0.47	32950
chrI	33801	33900	116	429	9	0.48	33000
chrI	33851	33950	119	491	10	0.54	33050
chrI	33901	34000	151	452	10	0.49	33100
chrI	33951	34050	174	441	11	0.51	33150
chrI	34001	34100	186	457	9	0.57	33200
chrI	34051	34150	176	448	14	0.53	33250
chrI	34101	34200	118	461	12	0.51	33300
chrI	34151	34250	100	472	10	0.51	33350
chrI	34201	34300	88	459	11	0.47	33400
chrI	34251	34350	86	473	13	0.51	33450
chrI	34301	34400	81	534	8	0.49	33500
chrI	34351	34450	61	570	6	0.45	33550
chrI	34401	34500	59	526	11	0.43	33600
chrI	34451	34550	39	421	13	0.46	33650
chrI	34501	34600	33	368	13	0.46	33700
chrI	34551	34650	33	363	14	0.42	33750
chrI	34601	34700	36	472	16	0.42	33800
chrI	34651	34750	34	522	13	0.43	33850
chrI	34701	34800	29	261	8	0.37	33900
chrI	34751	34850	41	128	8	0.34	33950
chrI	34801	34900	34	120	8	0.46	34000
chrI	34851	34950	31	147	9	0.5	34050
chrI	34901	35000	37	198	12	0.4	34100
chrI	34951	35050	15	100	10	0.37	34150
chrI	35001	35100	14	74	11	0.43	34200
chrI	35151	35250	15	189	8	0.38	34350
chrI	35201	35300	33	194	10	0.47	34400
chrI	35251	35350	48	205	9	0.47	34450
chrI	35301	35400	76	217	10	0.45	34500
chrI	35351	35450	92	240	10	0.5	34550
chrI	35401	35500	99	247	4	0.53	34600
chrI	35451	35550	109	247	8	0.48	34650
chrI	35501	35600	70	235	9	0.48	34700
chrI	35551	35650	62	252	7	0.48	34750
chrI	35601	35700	43	237	12	0.46	34800
chrI	35651	35750	38	201	16	0.46	34850
chrI	35701	35800	28	185	11	0.45	34900
chrI	35751	35850	26	184	8	0.41	34950
chrI	35801	35900	21	194	8	0.41	35000
chrI	35851	35950	23	213	9	0.44	35050
chrI	35901	36000	48	238	8	0.38	35100
chrI	35951	36050	41	249	11	0.44	35150
chrI	36001	36100	45	254	10	0.48	35200
chrI	36051	36150	50	236	7	0.46	35250
chrI	36101	36200	44	182	7	0.46	35300
chrI	36151	36250	36	176	9	0.46	35350
chrI	36201	36300	18	170	7	0.43	35400
chrI	36251	36350	7	165	5	0.4	35450
chrI	36301	36400	6	143	3	0.31	35500
chrI	36351	36450	9	74	4	0.21	35550
chrI	36401	36500	11	39	9	0.29	35600
chrI	36451	36550	11	72	7	0.36	35650
chrI	36501	36600	14	101	5	0.34	35700
chrI	36551	36650	14	79	7	0.38	35750
chrI	36601	36700	15	79	6	0.37	35800
chrI	36651	36750	14	86	5	0.36	35850
chrI	36701	36800	16	99	5	0.39	35900
chrI	36751	36850	17	118	5	0.39	35950
chrI	36801	36900	12	114	10	0.43	36000
chrI	36851	36950	11	96	10	0.44	36050
chrI	36901	37000	13	79	9	0.42	36100
chrI	36951	37050	15	73	9	0.42	36150
chrI	37001	37100	22	62	13	0.43	36200
chrI	37051	37150	18	45	10	0.42	36250
chrI	37101	37200	6	38	8	0.38	36300
chrI	37151	37250	6	28	4	0.3	36350
chrI	37201	37300	4	28	3	0.21	36400
chrI	37251	37350	4	46	4	0.18	36450
chrI	37301	37400	9	63	8	0.29	36500
chrI	37351	37450	9	71	9	0.37	36550
chrI	37401	37500	12	71	9	0.35	36600
chrI	37451	37550	15	99	9	0.38	36650
chrI	37501	37600	14	145	4	0.4	36700
chrI	37551	37650	34	205	5	0.4	36750
chrI	37601	37700	36	211	6	0.46	36800
chrI	37651	37750	36	214	7	0.49	36850
chrI	37701	37800	41	216	7	0.44	36900
chrI	37751	37850	38	205	8	0.44	36950
chrI	37801	37900	33	228	8	0.38	37000
chrI	37851	37950	21	230	9	0.38	37050
chrI	37901	38000	16	204	8	0.44	37100
chrI	37951	38050	15	195	8	0.36	37150
chrI	38001	38100	19	182	12	0.37	37200
chrI	38051	38150	21	159	10	0.39	37250
chrI	38101	38200	21	166	6	0.39	37300
chrI	38151	38250	46	181	9	0.43	37350
chrI	38201	38300	60	190	9	0.5	37400
chrI	38251	38350	59	226	10	0.52	37450
chrI	38301	38400	58	251	8	0.49	37500
chrI	38351	38450	49	256	7	0.49	37550
chrI	38401	38500	41	264	8	0.52	37600
chrI	38451	38550	41	296	7	0.45	37650
chrI	38501	38600	34	277	7	0.41	37700
chrI	38551	38650	25	268	10	0.49	37750
chrI	38601	38700	22	277	13	0.44	37800
chrI	38651	38750	22	313	9	0.38	37850
chrI	38701	38800	23	308	7	0.48	37900
chrI	38751	38850	20	235	7	0.46	37950
chrI	38801	38900	24	277	5	0.38	38000
chrI	38851	38950	24	273	5	0.48	38050
chrI	38901	39000	21	207	6	0.42	38100
chrI	38951	39050	25	194	4	0.32	38150
chrI	39001	39100	24	246	5	0.3	38200
chrI	39051	39150	23	265	7	0.25	38250
chrI	39101	39200	21	246	4	0.34	38300
chrI	39151	39250	27	168	5	0.4	38350
chrI	39201	39300	33	108	11	0.41	38400
chrI	39251	39350	26	112	13	0.47	38450
chrI	39301	39400	25	117	14	0.45	38500
chrI	39351	39450	22	108	14	0.41	38550
chrI	39401	39500	15	101	12	0.36	38600
chrI	39451	39550	12	103	10	0.3	38650
chrI	39501	39600	9	80	9	0.39	38700
chrI	39551	39650	6	50	9	0.46	38750
chrI	39601	39700	8	59	9	0.33	38800
chrI	39651	39750	8	75	9	0.35	38850
chrI	39701	39800	6	75	8	0.42	38900
chrI	39751	39850	14	68	7	0.34	38950
chrI	39801	39900	11	51	6	0.32	39000
chrI	39851	39950	9	47	4	0.36	39050
chrI	39901	40000	8	55	4	0.33	39100
chrI	39951	40050	8	63	5	0.38	39150
chrI	40001	40100	10	60	7	0.42	39200
chrI	40051	40150	15	50	10	0.34	39250
chrI	40101	40200	16	63	7	0.41	39300
chrI	40151	40250	11	79	6	0.45	39350
chrI	40201	40300	13	94	7	0.35	39400
chrI	40251	40350	14	101	7	0.4	39450
chrI	40301	40400	13	84	8	0.42	39500
chrI	40351	40450	12	83	9	0.4	39550
chrI	40401	40500	11	126	9	0.38	39600
chrI	40451	40550	22	119	8	0.3	39650
chrI	40501	40600	18	113	8	0.32	39700
chrI	40551	40650	13	110	8	0.35	39750
chrI	40601	40700	13	114	8	0.39	39800
chrI	40651	40750	13	120	9	0.43	39850
chrI	40701	40800	20	118	8	0.43	39900
chrI	40751	40850	24	104	8	0.41	39950
chrI	40801	40900	15	93	8	0.4	40000
chrI	40851	40950	12	87	9	0.46	40050
chrI	40901	41000	12	87	10	0.47	40100
chrI	40951	41050	13	87	10	0.35	40150
chrI	41001	41100	19	91	7	0.35	40200
chrI	41051	41150	40	96	9	0.46	40250
chrI	41101	41200	48	116	11	0.57	40300
chrI	41151	41250	48	131	8	0.48	40350
chrI	41201	41300	34	187	9	0.36	40400
chrI	41251	41350	30	227	9	0.41	40450
chrI	41301	41400	34	270	8	0.42	40500
chrI	41351	41450	44	249	10	0.44	40550
chrI	41401	41500	37	224	14	0.46	40600
chrI	41451	41550	32	267	12	0.41	40650
chrI	41501	41600	24	260	8	0.4	40700
chrI	41551	41650	14	236	7	0.41	40750
chrI	41601	41700	14	210	6	0.39	40800
chrI	41651	41750	14	164	7	0.38	40850
chrI	41701	41800	14	128	8	0.37	40900
chrI	41751	41850	7	107	7	0.35	40950
chrI	41801	41900	4	90	6	0.34	41000
chrI	41851	41950	4	45	6	0.33	41050
chrI	41901	42000	6	59	5	0.26	41100
chrI	41951	42050	7	134	5	0.26	41150
chrI	42001	42100	9	321	8	0.27	41200
chrI	42051	42150	7	563	4	0.26	41250
chrI	42101	42200	4	623	4	0.31	41300
chrI	42151	42250	26	547	8	0.34	41350
chrI	42201	42300	26	476	6	0.36	41400
chrI	42251	42350	27	621	4	0.43	41450
chrI	42301	42400	35	666	7	0.44	41500
chrI	42351	42450	33	762	9	0.46	41550
chrI	42401	42500	32	787	7	0.5	41600
chrI	42451	42550	35	516	8	0.41	41650
chrI	42501	42600	34	344	10	0.39	41700
chrI	42551	42650	35	320	10	0.46	41750
chrI	42601	42700	29	322	8	0.45	41800
chrI	42651	42750	11	303	7	0.35	41850
chrI	42701	42800	3	268	5	0.21	41900
chrI	42751	42850	6	181	4	0.22	41950
chrI	42801	42900	7	136	4	0.31	42000
chrI	42851	42950	13	156	8	0.37	42050
chrI	42901	43000	11	199	12	0.37	42100
chrI	42951	43050	12	223	13	0.37	42150
chrI	43001	43100	23	237	9	0.43	42200
chrI	43051	43150	34	264	5	0.4	42250
chrI	43101	43200	51	309	9	0.4	42300
chrI	43151	43250	57	326	11	0.48	42350
chrI	43201	43300	62	314	9	0.51	42400
chrI	43251	43350	65	312	8	0.47	42450
chrI	43301	43400	63	354	10	0.43	42500
chrI	43351	43450	61	363	7	0.39	42550
chrI	43401	43500	64	306	6	0.45	42600
chrI	43451	43550	68	291	8	0.52	42650
chrI	43501	43600	76	235	10	0.54	42700
chrI	43551	43650	73	218	10	0.49	42750
chrI	43601	43700	32	203	6	0.43	42800
chrI	43651	43750	22	204	6	0.42	42850
chrI	43701	43800	21	260	10	0.41	42900
chrI	43751	43850	29	294	11	0.4	42950
chrI	43801	43900	38	287	12	0.43	43000
chrI	43851	43950	38	248	8	0.49	43050
chrI	43901	44000	41	196	7	0.45	43100
chrI	43951	44050	47	227	9	0.49	43150
chrI	44001	44100	45	360	7	0.48	43200
chrI	44051	44150	31	360	6	0.41	43250
chrI	44101	44200	24	245	8	0.43	43300
chrI	44151	44250	27	246	11	0.49	43350
chrI	44201	44300	35	247	10	0.45	43400
chrI	44251	44350	70	265	10	0.41	43450
chrI	44301	44400	71	228	11	0.48	43500
chrI	44351	44450	63	211	9	0.5	43550
chrI	44401	44500	69	204	8	0.51	43600
chrI	44451	44550	62	217	7	0.47	43650
chrI	44501	44600	51	225	5	0.44	43700
chrI	44551	44650	46	235	9	0.46	43750
chrI	44601	44700	38	217	9	0.5	43800
chrI	44651	44750	41	213	6	0.46	43850
chrI	44701	44800	44	230	6	0.42	43900
chrI	44751	44850	77	244	6	0.52	43950
chrI	44801	44900	79	214	8	0.54	44000
chrI	44851	44950	68	194	7	0.52	44050
chrI	44901	45000	46	168	7	0.42	44100
chrI	44951	45050	36	178	9	0.4	44150
chrI	45001	45100	30	229	5	0.37	44200
chrI	45051	45150	29	166	5	0.32	44250
chrI	45101	45200	30	115	10	0.4	44300
chrI	45151	45250	30	131	8	0.47	44350
chrI	45201	45300	44	154	5	0.43	44400
chrI	45251	45350	82	172	7	0.39	44450
chrI	45301	45400	120	147	7	0.53	44500
chrI	45351	45450	93	141	6	0.57	44550
chrI	45401	45500	90	135	6	0.44	44600
chrI	45451	45550	81	135	6	0.33	44650
chrI	45501	45600	23	152	6	0.32	44700
chrI	45701	45800	10	124	7	0.32	44900
chrI	45751	45850	8	135	6	0.32	44950
chrI	45801	45900	22	169	7	0.29	45000
chrI	45851	45950	43	188	6	0.35	45050
chrI	45901	46000	48	201	6	0.51	45100
chrI	45951	46050	62	197	8	0.5	45150
chrI	46001	46100	65	324	4	0.36	45200
chrI	46051	46150	44	338	5	0.37	45250
chrI	46101	46200	33	332	6	0.45	45300
chrI	46151	46250	37	407	5	0.49	45350
chrI	46201	46300	71	519	8	0.46	45400
chrI	46251	46350	81	447	7	0.46	45450
chrI	46301	46400	109	477	6	0.52	45500
chrI	46351	46450	128	465	10	0.51	45550
chrI	46401	46500	126	432	7	0.52	45600
chrI	46451	46550	101	516	6	0.54	45650
chrI	46501	46600	89	532	8	0.45	45700
chrI	46551	46650	71	413	8	0.46	45750
chrI	46601	46700	56	406	9	0.45	45800
chrI	46651	46750	46	309	8	0.4	45850
chrI	46701	46800	31	263	6	0.45	45900
chrI	46751	46850	30	241	5	0.4	45950
chrI	46801	46900	22	191	10	0.39	46000
chrI	46851	46950	13	163	11	0.35	46050
chrI	46901	47000	8	145	6	0.32	46100
chrI	46951	47050	8	105	5	0.34	46150
chrI	47001	47100	7	90	10	0.35	46200
chrI	47051	47150	7	111	10	0.4	46250
chrI	47101	47200	7	124	7	0.44	46300
chrI	47151	47250	15	120	8	0.43	46350
chrI	47201	47300	14	115	10	0.39	46400
chrI	47251	47350	14	143	9	0.39	46450
chrI	47301	47400	19	165	11	0.36	46500
chrI	47351	47450	15	199	11	0.36	46550
chrI	47401	47500	22	210	10	0.39	46600
chrI	47451	47550	25	190	6	0.35	46650
chrI	47501	47600	20	175	7	0.29	46700
chrI	47551	47650	18	141	9	0.35	46750
chrI	47601	47700	19	149	9	0.41	46800
chrI	47651	47750	31	210	11	0.42	46850
chrI	47701	47800	24	199	9	0.41	46900
chrI	47751	47850	23	122	8	0.34	46950
chrI	47801	47900	22	123	10	0.36	47000
chrI	47851	47950	21	147	14	0.4	47050
chrI	47901	48000	23	186	13	0.4	47100
chrI	47951	48050	69	187	7	0.49	47150
chrI	48001	48100	80	142	6	0.57	47200
chrI	48051	48150	66	142	9	0.49	47250
chrI	48101	48200	35	174	8	0.39	47300
chrI	48151	48250	16	153	9	0.41	47350
chrI	48201	48300	15	158	7	0.35	47400
chrI	48251	48350	13	157	3	0.27	47450
chrI	48301	48400	15	124	4	0.33	47500
chrI	48351	48450	19	118	4	0.4	47550
chrI	48401	48500	28	103	6	0.41	47600
chrI	48451	48550	45	137	9	0.35	47650
chrI	48501	48600	28	161	10	0.42	47700
chrI	48551	48650	26	154	10	0.46	47750
chrI	48601	48700	32	180	8	0.44	47800
chrI	48651	48750	36	284	7	0.46	47850
chrI	48701	48800	32	322	10	0.42	47900
chrI	48751	48850	29	417	10	0.4	47950
chrI	48801	48900	17	417	8	0.42	48000
chrI	48851	48950	16	381	10	0.37	48050
chrI	48901	49000	17	434	8	0.38	48100
chrI	48951	49050	23	437	8	0.46	48150
chrI	49001	49100	14	392	7	0.4	48200
chrI	49051	49150	10	410	5	0.33	48250
chrI	49101	49200	9	413	8	0.31	48300
chrI	49151	49250	9	317	8	0.32	48350
chrI	49201	49300	20	199	10	0.4	48400
chrI	49251	49350	18	196	13	0.43	48450
chrI	49301	49400	13	122	10	0.38	48500
chrI	49351	49450	12	108	7	0.29	48550
chrI	49401	49500	10	95	6	0.29	48600
chrI	49451	49550	11	90	7	0.38	48650
chrI	49501	49600	15	81	7	0.37	48700
chrI	49551	49650	12	73	6	0.35	48750
chrI	49601	49700	11	43	11	0.32	48800
chrI	49651	49750	11	42	13	0.38	48850
chrI	49701	49800	19	53	12	0.42	48900
chrI	49751	49850	19	50	10	0.34	48950
chrI	49801	49900	10	37	9	0.28	49000
chrI	49851	49950	6	45	9	0.34	49050
chrI	49901	50000	6	61	9	0.36	49100
chrI	49951	50050	9	67	7	0.37	49150
chrI	50001	50100	12	70	13	0.45	49200
chrI	50051	50150	11	78	13	0.44	49250
chrI	50101	50200	13	86	13	0.42	49300
chrI	50151	50250	15	87	11	0.39	49350
chrI	50201	50300	15	74	8	0.39	49400
chrI	50251	50350	13	68	10	0.34	49450
chrI	50301	50400	12	73	13	0.38	49500
chrI	50351	50450	14	77	12	0.4	49550
chrI	50401	50500	11	56	7	0.32	49600
chrI	50451	50550	8	50	9	0.36	49650
chrI	50501	50600	7	45	8	0.32	49700
chrI	50551	50650	7	37	5	0.28	49750
chrI	50601	50700	8	43	8	0.31	49800
chrI	50651	50750	9	45	13	0.3	49850
chrI	50701	50800	9	47	10	0.32	49900
chrI	50751	50850	10	55	9	0.33	49950
chrI	50801	50900	13	58	11	0.32	50000
chrI	50851	50950	15	58	7	0.34	50050
chrI	50901	51000	11	62	6	0.38	50100
chrI	50951	51050	12	78	7	0.36	50150
chrI	51001	51100	20	84	9	0.35	50200
chrI	51051	51150	22	99	10	0.38	50250
chrI	51101	51200	25	103	9	0.36	50300
chrI	51151	51250	14	102	8	0.38	50350
chrI	51201	51300	10	103	6	0.37	50400
chrI	51251	51350	13	118	5	0.35	50450
chrI	51301	51400	26	130	5	0.42	50500
chrI	51351	51450	43	105	9	0.43	50550
chrI	51401	51500	45	111	8	0.48	50600
chrI	51451	51550	41	113	6	0.5	50650
chrI	51501	51600	40	109	8	0.4	50700
chrI	51551	51650	21	96	14	0.39	50750
chrI	51601	51700	15	95	6	0.36	50800
chrI	51651	51750	10	92	5	0.28	50850
chrI	51701	51800	10	94	5	0.25	50900
chrI	51751	51850	7	101	6	0.26	50950
chrI	51801	51900	8	106	9	0.32	51000
chrI	51851	51950	18	120	10	0.4	51050
chrI	51901	52000	19	124	12	0.49	51100
chrI	51951	52050	34	127	11	0.44	51150
chrI	52001	52100	40	141	14	0.37	51200
chrI	52051	52150	45	141	15	0.43	51250
chrI	52101	52200	46	167	11	0.51	51300
chrI	52151	52250	44	175	6	0.47	51350
chrI	52201	52300	38	155	11	0.36	51400
chrI	52251	52350	36	141	12	0.39	51450
chrI	52301	52400	21	148	10	0.44	51500
chrI	52351	52450	17	136	11	0.38	51550
chrI	52401	52500	13	127	11	0.36	51600
chrI	52451	52550	20	101	8	0.43	51650
chrI	52501	52600	27	93	8	0.44	51700
chrI	52551	52650	17	88	8	0.36	51750
chrI	52601	52700	12	88	7	0.36	51800
chrI	52651	52750	8	81	6	0.44	51850
chrI	52701	52800	11	73	5	0.39	51900
chrI	52751	52850	13	81	5	0.26	51950
chrI	52801	52900	13	102	4	0.33	52000
chrI	52851	52950	24	109	6	0.46	52050
chrI	52901	53000	22	123	7	0.41	52100
chrI	52951	53050	28	138	7	0.41	52150
chrI	53001	53100	38	142	6	0.46	52200
chrI	53051	53150	46	148	11	0.42	52250
chrI	53101	53200	53	148	12	0.4	52300
chrI	53151	53250	29	150	8	0.36	52350
chrI	53201	53300	26	149	8	0.34	52400
chrI	53251	53350	29	143	9	0.37	52450
chrI	53301	53400	19	104	9	0.44	52500
chrI	53351	53450	16	110	10	0.47	52550
chrI	53401	53500	20	125	12	0.42	52600
chrI	53451	53550	24	148	12	0.44	52650
chrI	53501	53600	44	165	9	0.43	52700
chrI	53551	53650	47	148	8	0.43	52750
chrI	53601	53700	31	139	12	0.48	52800
chrI	53651	53750	24	144	7	0.43	52850
chrI	53701	53800	16	148	1	0.33	52900
chrI	53751	53850	9	148	9	0.42	52950
chrI	53801	53900	11	125	9	0.43	53000
chrI	53851	53950	13	103	6	0.38	53050
chrI	53901	54000	12	85	6	0.45	53100
chrI	53951	54050	14	74	6	0.42	53150
chrI	54001	54100	11	49	7	0.32	53200
chrI	54051	54150	12	57	7	0.3	53250
chrI	54101	54200	14	68	9	0.34	53300
chrI	54151	54250	18	92	10	0.38	53350
chrI	54201	54300	14	99	9	0.41	53400
chrI	54251	54350	14	104	4	0.34	53450
chrI	54301	54400	15	148	6	0.35	53500
chrI	54351	54450	28	176	9	0.38	53550
chrI	54401	54500	32	190	9	0.39	53600
chrI	54451	54550	24	287	8	0.42	53650
chrI	54501	54600	23	214	7	0.45	53700
chrI	54551	54650	23	198	8	0.42	53750
chrI	54601	54700	22	267	8	0.42	53800
chrI	54651	54750	18	243	8	0.43	53850
chrI	54701	54800	13	212	10	0.38	53900
chrI	54751	54850	12	204	11	0.32	53950
chrI	54801	54900	9	144	9	0.25	54000
chrI	54851	54950	6	132	10	0.31	54050
chrI	54901	55000	5	114	6	0.28	54100
chrI	54951	55050	4	102	4	0.27	54150
chrI	55001	55100	7	101	9	0.41	54200
chrI	55051	55150	7	88	10	0.43	54250
chrI	55101	55200	9	66	9	0.41	54300
chrI	55151	55250	11	68	10	0.41	54350
chrI	55201	55300	12	65	7	0.38	54400
chrI	55251	55350	6	69	7	0.33	54450
chrI	55301	55400	7	74	9	0.3	54500
chrI	55351	55450	9	52	8	0.29	54550
chrI	55401	55500	5	51	7	0.28	54600
chrI	55451	55550	3	56	4	0.28	54650
chrI	55501	55600	3	51	5	0.29	54700
chrI	55551	55650	2	49	6	0.32	54750
chrI	55601	55700	6	51	4	0.3	54800
chrI	55651	55750	7	53	6	0.27	54850
chrI	55701	55800	9	55	8	0.3	54900
chrI	55751	55850	6	64	8	0.33	54950
chrI	55801	55900	5	77	7	0.31	55000
chrI	55851	55950	5	80	7	0.28	55050
chrI	55901	56000	7	73	5	0.28	55100
chrI	55951	56050	11	63	5	0.35	55150
chrI	56001	56100	11	77	10	0.39	55200
chrI	56051	56150	10	77	7	0.4	55250
chrI	56101	56200	13	72	7	0.45	55300
chrI	56151	56250	18	76	6	0.46	55350
chrI	56201	56300	17	82	4	0.39	55400
chrI	56251	56350	6	70	6	0.39	55450
chrI	56301	56400	6	82	9	0.4	55500
chrI	56351	56450	6	88	8	0.34	55550
chrI	56401	56500	6	110	10	0.37	55600
chrI	56451	56550	18	129	10	0.34	55650
chrI	56501	56600	16	189	10	0.37	55700
chrI	56551	56650	16	242	6	0.41	55750
chrI	56601	56700	25	202	6	0.38	55800
chrI	56651	56750	47	182	9	0.47	55850
chrI	56701	56800	47	188	7	0.49	55900
chrI	56751	56850	40	185	7	0.47	55950
chrI	56801	56900	33	243	7	0.4	56000
chrI	56851	56950	22	218	5	0.28	56050
chrI	56901	57000	18	203	7	0.26	56100
chrI	56951	57050	23	192	7	0.36	56150
chrI	57001	57100	26	169	7	0.44	56200
chrI	57051	57150	42	208	7	0.47	56250
chrI	57101	57200	63	199	11	0.48	56300
chrI	57151	57250	67	162	13	0.46	56350
chrI	57201	57300	61	193	12	0.48	56400
chrI	57251	57350	55	179	11	0.52	56450
chrI	57301	57400	50	178	7	0.47	56500
chrI	57351	57450	54	250	7	0.35	56550
chrI	57401	57500	36	239	6	0.35	56600
chrI	57451	57550	40	189	5	0.41	56650
chrI	57501	57600	41	170	5	0.47	56700
chrI	57551	57650	44	163	6	0.49	56750
chrI	57601	57700	60	200	12	0.47	56800
chrI	57651	57750	49	192	13	0.48	56850
chrI	57701	57800	36	236	11	0.49	56900
chrI	57751	57850	25	266	10	0.44	56950
chrI	57801	57900	23	283	6	0.36	57000
chrI	57851	57950	21	482	5	0.28	57050
chrI	57901	58000	21	519	7	0.31	57100
chrI	57951	58050	34	538	9	0.45	57150
chrI	58001	58100	52	511	10	0.51	57200
chrI	58051	58150	76	472	10	0.5	57250
chrI	58101	58200	137	567	11	0.51	57300
chrI	58151	58250	133	636	12	0.53	57350
chrI	58201	58300	97	581	10	0.49	57400
chrI	58251	58350	90	559	8	0.49	57450
chrI	58301	58400	70	463	7	0.46	57500
chrI	58351	58450	60	344	8	0.45	57550
chrI	58401	58500	53	434	8	0.47	57600
chrI	58451	58550	39	456	7	0.39	57650
chrI	58501	58600	27	399	7	0.41	57700
chrI	58551	58650	26	324	5	0.42	57750
chrI	58601	58700	41	314	5	0.36	57800
chrI	58651	58750	52	285	6	0.41	57850
chrI	58701	58800	57	266	9	0.52	57900
chrI	58751	58850	57	280	9	0.49	57950
chrI	58801	58900	50	242	10	0.45	58000
chrI	58851	58950	48	215	10	0.46	58050
chrI	58901	59000	37	215	9	0.42	58100
chrI	58951	59050	33	183	9	0.44	58150
chrI	59001	59100	36	153	9	0.46	58200
chrI	59051	59150	37	147	9	0.49	58250
chrI	59101	59200	45	160	7	0.49	58300
chrI	59151	59250	43	186	7	0.49	58350
chrI	59201	59300	31	216	8	0.45	58400
chrI	59251	59350	27	249	11	0.44	58450
chrI	59301	59400	22	271	11	0.48	58500
chrI	59351	59450	23	289	11	0.49	58550
chrI	59401	59500	30	284	10	0.47	58600
chrI	59451	59550	36	327	9	0.46	58650
chrI	59501	59600	60	316	9	0.48	58700
chrI	59551	59650	68	296	9	0.44	58750
chrI	59601	59700	65	338	12	0.45	58800
chrI	59651	59750	53	349	12	0.48	58850
chrI	59701	59800	52	296	13	0.46	58900
chrI	59751	59850	37	273	9	0.42	58950
chrI	59801	59900	37	232	10	0.42	59000
chrI	59851	59950	43	165	11	0.51	59050
chrI	59901	60000	48	162	7	0.48	59100
chrI	59951	60050	40	152	6	0.42	59150
chrI	60001	60100	27	113	8	0.44	59200
chrI	60051	60150	19	114	8	0.46	59250
chrI	60101	60200	14	115	9	0.43	59300
chrI	60151	60250	22	104	14	0.37	59350
chrI	60201	60300	24	99	14	0.45	59400
chrI	60251	60350	36	116	12	0.45	59450
chrI	60301	60400	40	170	9	0.39	59500
chrI	60351	60450	39	204	13	0.44	59550
chrI	60401	60500	38	317	15	0.49	59600
chrI	60451	60550	46	329	11	0.48	59650
chrI	60501	60600	77	337	8	0.47	59700
chrI	60551	60650	95	420	8	0.49	59750
chrI	60601	60700	85	490	10	0.48	59800
chrI	60651	60750	79	483	13	0.47	59850
chrI	60701	60800	66	687	10	0.48	59900
chrI	60751	60850	63	687	6	0.45	59950
chrI	60801	60900	59	547	7	0.43	60000
chrI	60851	60950	68	556	8	0.45	60050
chrI	60901	61000	84	579	6	0.5	60100
chrI	60951	61050	83	441	7	0.51	60150
chrI	61001	61100	88	545	8	0.45	60200
chrI	61051	61150	79	522	9	0.38	60250
chrI	61101	61200	48	455	10	0.36	60300
chrI	61151	61250	48	447	10	0.39	60350
chrI	61201	61300	87	534	7	0.4	60400
chrI	61251	61350	117	563	6	0.44	60450
chrI	61301	61400	121	440	7	0.58	60500
chrI	61351	61450	151	499	6	0.56	60550
chrI	61401	61500	123	546	6	0.48	60600
chrI	61451	61550	113	559	9	0.49	60650
chrI	61501	61600	119	735	10	0.47	60700
chrI	61551	61650	129	664	11	0.48	60750
chrI	61601	61700	133	448	8	0.56	60800
chrI	61651	61750	135	464	7	0.58	60850
chrI	61701	61800	94	440	12	0.48	60900
chrI	61751	61850	49	388	10	0.5	60950
chrI	61801	61900	35	365	9	0.51	61000
chrI	61851	61950	35	296	9	0.46	61050
chrI	61901	62000	24	233	7	0.45	61100
chrI	61951	62050	18	202	7	0.4	61150
chrI	62001	62100	38	213	7	0.37	61200
chrI	62051	62150	71	186	8	0.47	61250
chrI	62101	62200	86	185	8	0.6	61300
chrI	62151	62250	92	224	7	0.55	61350
chrI	62201	62300	94	249	8	0.47	61400
chrI	62251	62350	92	248	11	0.49	61450
chrI	62301	62400	72	255	11	0.48	61500
chrI	62351	62450	60	273	11	0.47	61550
chrI	62401	62500	53	309	12	0.49	61600
chrI	62451	62550	44	348	11	0.49	61650
chrI	62501	62600	32	282	8	0.48	61700
chrI	62551	62650	20	393	4	0.34	61750
chrI	62601	62700	22	393	4	0.31	61800
chrI	62651	62750	24	353	8	0.4	61850
chrI	62701	62800	31	353	8	0.38	61900
chrI	62751	62850	41	270	11	0.46	61950
chrI	62801	62900	43	271	10	0.49	62000
chrI	62851	62950	44	288	8	0.44	62050
chrI	62901	63000	40	279	7	0.46	62100
chrI	62951	63050	34	259	8	0.45	62150
chrI	63001	63100	43	257	8	0.43	62200
chrI	63051	63150	48	249	8	0.5	62250
chrI	63101	63200	38	190	9	0.52	62300
chrI	63151	63250	40	180	7	0.46	62350
chrI	63201	63300	38	175	9	0.43	62400
chrI	63251	63350	23	164	10	0.47	62450
chrI	63301	63400	23	200	11	0.44	62500
chrI	63351	63450	20	182	7	0.32	62550
chrI	63401	63500	12	82	7	0.34	62600
chrI	63451	63550	16	89	10	0.44	62650
chrI	63501	63600	20	99	10	0.44	62700
chrI	63551	63650	17	58	9	0.44	62750
chrI	63601	63700	17	51	8	0.41	62800
chrI	63651	63750	18	50	8	0.31	62850
chrI	63701	63800	11	68	9	0.33	62900
chrI	63751	63850	7	74	8	0.34	62950
chrI	63801	63900	7	67	12	0.35	63000
chrI	63851	63950	8	46	9	0.37	63050
chrI	63901	64000	11	45	11	0.37	63100
chrI	63951	64050	11	55	15	0.4	63150
chrI	64001	64100	12	54	12	0.41	63200
chrI	64051	64150	7	48	7	0.39	63250
chrI	64101	64200	7	47	6	0.33	63300
chrI	64151	64250	10	45	7	0.31	63350
chrI	64201	64300	7	47	12	0.35	63400
chrI	64251	64350	7	50	9	0.37	63450
chrI	64301	64400	8	56	9	0.32	63500
chrI	64351	64450	8	114	9	0.32	63550
chrI	64401	64500	11	176	8	0.44	63600
chrI	64451	64550	11	133	8	0.45	63650
chrI	64501	64600	14	101	8	0.4	63700
chrI	64551	64650	22	114	8	0.38	63750
chrI	64601	64700	18	152	11	0.38	63800
chrI	64651	64750	14	217	9	0.37	63850
chrI	64701	64800	3	166	4	0.32	63900
chrI	64751	64850	4	117	5	0.33	63950
chrI	64801	64900	16	103	7	0.37	64000
chrI	64851	64950	17	86	4	0.4	64050
chrI	64901	65000	18	85	4	0.45	64100
chrI	64951	65050	22	80	13	0.48	64150
chrI	65001	65100	14	64	13	0.37	64200
chrI	65051	65150	5	72	11	0.3	64250
chrI	65101	65200	5	85	9	0.33	64300
chrI	65151	65250	10	90	7	0.33	64350
chrI	65201	65300	27	99	7	0.32	64400
chrI	65251	65350	36	120	6	0.37	64450
chrI	65301	65400	19	120	9	0.38	64500
chrI	65351	65450	13	86	10	0.26	64550
chrI	65401	65500	9	73	4	0.27	64600
chrI	65451	65550	12	105	5	0.33	64650
chrI	65501	65600	9	134	7	0.32	64700
chrI	65551	65650	3	91	7	0.26	64750
chrI	65601	65700	2	18	11	0.19	64800
chrI	65651	65750	3	29	5	0.21	64850
chrI	65701	65800	7	28	5	0.27	64900
chrI	65751	65850	9	24	8	0.33	64950
chrI	65801	65900	10	33	9	0.47	65000
chrI	65851	65950	10	51	9	0.41	65050
chrI	65901	66000	13	80	10	0.36	65100
chrI	65951	66050	15	96	9	0.43	65150
chrI	66001	66100	19	139	7	0.42	65200
chrI	66051	66150	18	136	7	0.45	65250
chrI	66101	66200	17	109	8	0.44	65300
chrI	66151	66250	28	113	9	0.45	65350
chrI	66201	66300	25	110	11	0.43	65400
chrI	66251	66350	25	138	9	0.4	65450
chrI	66301	66400	25	134	8	0.35	65500
chrI	66351	66450	10	101	7	0.29	65550
chrI	66401	66500	5	65	5	0.31	65600
chrI	66451	66550	5	58	4	0.35	65650
chrI	66501	66600	6	61	5	0.32	65700
chrI	66551	66650	6	101	7	0.33	65750
chrI	66601	66700	7	111	6	0.36	65800
chrI	66651	66750	12	98	6	0.42	65850
chrI	66701	66800	20	94	7	0.41	65900
chrI	66751	66850	30	99	9	0.44	65950
chrI	66801	66900	30	143	10	0.5	66000
chrI	66851	66950	28	164	7	0.44	66050
chrI	66901	67000	24	171	7	0.36	66100
chrI	66951	67050	22	175	11	0.35	66150
chrI	67001	67100	24	179	7	0.45	66200
chrI	67051	67150	27	179	6	0.45	66250
chrI	67101	67200	29	181	9	0.39	66300
chrI	67151	67250	24	192	9	0.4	66350
chrI	67201	67300	17	212	9	0.44	66400
chrI	67251	67350	21	250	9	0.44	66450
chrI	67301	67400	33	257	11	0.43	66500
chrI	67351	67450	70	289	10	0.53	66550
chrI	67401	67500	77	323	6	0.53	66600
chrI	67451	67550	71	282	6	0.43	66650
chrI	67501	67600	54	265	6	0.41	66700
chrI	67551	67650	28	248	7	0.39	66750
chrI	67601	67700	18	258	7	0.44	66800
chrI	67651	67750	14	321	8	0.41	66850
chrI	67701	67800	15	298	9	0.39	66900
chrI	67751	67850	20	163	8	0.45	66950
chrI	67801	67900	16	152	6	0.36	67000
chrI	67851	67950	12	115	4	0.29	67050
chrI	67901	68000	12	70	5	0.29	67100
chrI	67951	68050	11	88	6	0.38	67150
chrI	68001	68100	8	123	7	0.4	67200
chrI	68051	68150	28	85	7	0.27	67250
chrI	68101	68200	76	81	6	0.36	67300
chrI	68151	68250	91	89	5	0.56	67350
chrI	68201	68300	89	99	7	0.55	67400
chrI	68251	68350	115	120	10	0.45	67450
chrI	68301	68400	109	126	6	0.47	67500
chrI	68351	68450	107	148	6	0.53	67550
chrI	68401	68500	128	157	8	0.46	67600
chrI	68451	68550	138	177	8	0.49	67650
chrI	68501	68600	141	191	8	0.56	67700
chrI	68551	68650	97	213	7	0.38	67750
chrI	68601	68700	107	274	5	0.31	67800
chrI	68651	68750	144	270	6	0.48	67850
chrI	68701	68800	182	249	9	0.54	67900
chrI	68751	68850	234	272	9	0.51	67950
chrI	68801	68900	229	234	10	0.51	68000
chrI	68851	68950	225	272	10	0.54	68050
chrI	68901	69000	222	318	8	0.55	68100
chrI	68951	69050	220	343	6	0.57	68150
chrI	69001	69100	196	333	8	0.54	68200
chrI	69051	69150	189	349	10	0.48	68250
chrI	69101	69200	183	406	6	0.56	68300
chrI	69151	69250	167	463	13	0.52	68350
chrI	69201	69300	159	480	13	0.48	68400
chrI	69251	69350	155	571	8	0.55	68450
chrI	69301	69400	177	486	7	0.51	68500
chrI	69351	69450	178	436	11	0.55	68550
chrI	69401	69500	145	396	10	0.57	68600
chrI	69451	69550	104	302	8	0.42	68650
chrI	69501	69600	69	334	8	0.38	68700
chrI	69551	69650	53	403	9	0.33	68750
chrI	69601	69700	34	128	9	0.28	68800
chrI	69651	69750	14	42	7	0.37	68850
chrI	69701	69800	8	171	4	0.41	68900
chrI	69851	69950	30	176	9	0.4	69050
chrI	69901	70000	35	189	8	0.39	69100
chrI	69951	70050	27	263	6	0.36	69150
chrI	70001	70100	34	288	6	0.35	69200
chrI	70051	70150	43	260	6	0.4	69250
chrI	70101	70200	20	191	8	0.42	69300
chrI	70151	70250	13	165	12	0.43	69350
chrI	70201	70300	9	157	13	0.4	69400
chrI	70251	70350	13	115	9	0.34	69450
chrI	70301	70400	26	92	9	0.36	69500
chrI	70351	70450	22	25	6	0.32	69550
chrI	70401	70500	20	20	6	0.37	69600
chrI	70451	70550	12	19	11	0.42	69650
chrI	70501	70600	13	14	14	0.34	69700
chrI	70551	70650	21	19	9	0.32	69750
chrI	70601	70700	15	18	8	0.37	69800
chrI	70651	70750	20	17	7	0.45	69850
chrI	70701	70800	23	18	9	0.42	69900
chrI	70751	70850	18	24	7	0.29	69950
chrI	70801	70900	18	30	5	0.24	70000
chrI	70951	71050	22	25	12	0.38	70150
chrI	71001	71100	25	25	10	0.32	70200
chrI	71051	71150	29	40	7	0.37	70250
chrI	71101	71200	56	215	7	0.42	70300
chrI	71151	71250	70	201	9	0.46	70350
chrI	71201	71300	69	146	12	0.48	70400
chrI	71251	71350	61	83	8	0.47	70450
chrI	71301	71400	50	112	5	0.37	70500
chrI	71351	71450	48	191	4	0.34	70550
chrI	71401	71500	31	207	4	0.37	70600
chrI	71451	71550	22	171	7	0.37	70650
chrI	71501	71600	11	72	8	0.31	70700
chrI	71551	71650	11	73	9	0.31	70750
chrI	71601	71700	11	70	5	0.32	70800
chrI	71651	71750	15	74	5	0.25	70850
chrI	71701	71800	22	214	9	0.25	70900
chrI	71751	71850	30	276	9	0.35	70950
chrI	71801	71900	32	268	8	0.44	71000
chrI	71851	71950	39	279	8	0.47	71050
chrI	71901	72000	53	384	8	0.45	71100
chrI	71951	72050	81	403	9	0.47	71150
chrI	72001	72100	74	416	8	0.5	71200
chrI	72051	72150	72	406	8	0.48	71250
chrI	72101	72200	77	412	8	0.45	71300
chrI	72151	72250	77	421	10	0.41	71350
chrI	72201	72300	70	320	13	0.44	71400
chrI	72251	72350	54	317	11	0.49	71450
chrI	72301	72400	47	286	10	0.45	71500
chrI	72351	72450	44	282	9	0.46	71550
chrI	72401	72500	48	312	10	0.47	71600
chrI	72451	72550	55	460	10	0.4	71650
chrI	72501	72600	47	488	8	0.43	71700
chrI	72551	72650	51	477	11	0.47	71750
chrI	72601	72700	56	551	11	0.45	71800
chrI	72651	72750	82	570	7	0.47	71850
chrI	72701	72800	95	549	6	0.49	71900
chrI	72751	72850	105	557	5	0.5	71950
chrI	72801	72900	119	547	9	0.45	72000
chrI	72851	72950	112	485	8	0.52	72050
chrI	72901	73000	102	450	6	0.56	72100
chrI	72951	73050	92	421	7	0.46	72150
chrI	73001	73100	72	361	10	0.46	72200
chrI	73051	73150	53	197	13	0.47	72250
chrI	73101	73200	31	149	9	0.44	72300
chrI	73151	73250	14	110	6	0.45	72350
chrI	73201	73300	10	97	7	0.44	72400
chrI	73251	73350	8	65	5	0.25	72450
chrI	73301	73400	1	31	5	0.16	72500
chrI	73351	73450	3	28	9	0.19	72550
chrI	73401	73500	9	38	9	0.27	72600
chrI	73451	73550	11	46	8	0.37	72650
chrI	73501	73600	11	39	9	0.39	72700
chrI	73551	73650	9	34	7	0.33	72750
chrI	73601	73700	8	40	5	0.31	72800
chrI	73651	73750	6	49	8	0.37	72850
chrI	73701	73800	6	44	5	0.36	72900
chrI	73751	73850	6	43	5	0.36	72950
chrI	73801	73900	14	65	9	0.36	73000
chrI	73851	73950	16	69	13	0.31	73050
chrI	73901	74000	25	93	11	0.3	73100
chrI	73951	74050	23	106	5	0.38	73150
chrI	74001	74100	10	105	7	0.38	73200
chrI	74051	74150	14	113	6	0.31	73250
chrI	74101	74200	22	136	6	0.32	73300
chrI	74151	74250	23	163	6	0.39	73350
chrI	74201	74300	21	163	6	0.41	73400
chrI	74251	74350	22	174	7	0.4	73450
chrI	74301	74400	30	189	8	0.36	73500
chrI	74351	74450	23	178	6	0.41	73550
chrI	74401	74500	24	175	7	0.45	73600
chrI	74451	74550	21	176	8	0.37	73650
chrI	74501	74600	20	179	10	0.38	73700
chrI	74551	74650	28	190	10	0.39	73750
chrI	74601	74700	37	174	11	0.39	73800
chrI	74651	74750	30	103	11	0.44	73850
chrI	74701	74800	11	83	9	0.42	73900
chrI	74751	74850	18	98	6	0.42	73950
chrI	74801	74900	15	70	5	0.32	74000
chrI	74851	74950	6	50	6	0.25	74050
chrI	74901	75000	4	53	5	0.32	74100
chrI	74951	75050	4	57	7	0.24	74150
chrI	75001	75100	11	94	7	0.29	74200
chrI	75051	75150	11	102	7	0.41	74250
chrI	75101	75200	17	106	7	0.37	74300
chrI	75151	75250	23	130	7	0.42	74350
chrI	75201	75300	26	162	10	0.43	74400
chrI	75251	75350	28	188	14	0.44	74450
chrI	75301	75400	23	187	7	0.42	74500
chrI	75351	75450	12	218	6	0.37	74550
chrI	75401	75500	17	241	7	0.42	74600
chrI	75451	75550	29	279	11	0.44	74650
chrI	75501	75600	29	270	9	0.45	74700
chrI	75551	75650	17	287	6	0.41	74750
chrI	75601	75700	21	326	11	0.4	74800
chrI	75651	75750	25	333	12	0.4	74850
chrI	75701	75800	34	387	12	0.41	74900
chrI	75751	75850	49	322	9	0.46	74950
chrI	75801	75900	63	293	7	0.49	75000
chrI	75851	75950	71	395	10	0.52	75050
chrI	75901	76000	83	376	10	0.53	75100
chrI	75951	76050	81	319	8	0.52	75150
chrI	76001	76100	74	280	9	0.5	75200
chrI	76051	76150	59	171	8	0.43	75250
chrI	76101	76200	26	168	9	0.41	75300
chrI	76151	76250	22	245	10	0.43	75350
chrI	76201	76300	28	185	10	0.44	75400
chrI	76251	76350	22	158	9	0.39	75450
chrI	76301	76400	30	288	10	0.38	75500
chrI	76351	76450	39	281	11	0.39	75550
chrI	76401	76500	45	208	7	0.44	75600
chrI	76451	76550	50	242	8	0.53	75650
chrI	76501	76600	42	296	9	0.52	75700
chrI	76551	76650	33	328	9	0.46	75750
chrI	76601	76700	19	477	9	0.39	75800
chrI	76651	76750	17	475	7	0.37	75850
chrI	76701	76800	14	408	6	0.43	75900
chrI	76751	76850	9	415	9	0.47	75950
chrI	76801	76900	12	421	11	0.41	76000
chrI	76851	76950	14	393	11	0.45	76050
chrI	76901	77000	18	404	5	0.41	76100
chrI	76951	77050	15	439	5	0.37	76150
chrI	77001	77100	5	337	6	0.4	76200
chrI	77051	77150	5	335	7	0.39	76250
chrI	77101	77200	11	326	7	0.38	76300
chrI	77151	77250	8	241	8	0.42	76350
chrI	77201	77300	7	248	9	0.45	76400
chrI	77251	77350	10	268	8	0.42	76450
chrI	77301	77400	13	272	8	0.42	76500
chrI	77351	77450	18	239	14	0.43	76550
chrI	77401	77500	20	224	9	0.45	76600
chrI	77451	77550	19	194	6	0.41	76650
chrI	77501	77600	19	201	6	0.45	76700
chrI	77551	77650	27	192	5	0.48	76750
chrI	77601	77700	30	181	7	0.39	76800
chrI	77651	77750	27	185	9	0.43	76850
chrI	77701	77800	21	157	13	0.46	76900
chrI	77751	77850	14	118	14	0.37	76950
chrI	77801	77900	11	109	11	0.39	77000
chrI	77851	77950	17	93	10	0.39	77050
chrI	77901	78000	27	99	8	0.34	77100
chrI	77951	78050	17	93	8	0.34	77150
chrI	78001	78100	17	88	9	0.37	77200
chrI	78051	78150	27	100	8	0.36	77250
chrI	78101	78200	25	126	8	0.29	77300
chrI	78151	78250	18	175	8	0.4	77350
chrI	78201	78300	16	176	10	0.45	77400
chrI	78251	78350	22	189	12	0.39	77450
chrI	78301	78400	24	216	11	0.41	77500
chrI	78351	78450	30	304	11	0.4	77550
chrI	78401	78500	33	304	5	0.39	77600
chrI	78451	78550	32	246	5	0.41	77650
chrI	78501	78600	28	225	10	0.44	77700
chrI	78551	78650	23	242	11	0.43	77750
chrI	78601	78700	24	269	11	0.45	77800
chrI	78651	78750	23	261	8	0.45	77850
chrI	78701	78800	18	177	6	0.44	77900
chrI	78751	78850	15	157	9	0.46	77950
chrI	78801	78900	15	138	11	0.41	78000
chrI	78851	78950	15	132	10	0.32	78050
chrI	78901	79000	14	120	8	0.3	78100
chrI	78951	79050	16	122	9	0.32	78150
chrI	79001	79100	21	168	10	0.37	78200
chrI	79051	79150	21	162	8	0.46	78250
chrI	79101	79200	24	154	8	0.4	78300
chrI	79151	79250	33	145	7	0.42	78350
chrI	79201	79300	35	142	9	0.53	78400
chrI	79251	79350	29	146	9	0.43	78450
chrI	79301	79400	29	143	9	0.39	78500
chrI	79351	79450	24	127	6	0.46	78550
chrI	79401	79500	16	110	5	0.38	78600
chrI	79451	79550	11	114	7	0.25	78650
chrI	79501	79600	8	114	7	0.3	78700
chrI	79551	79650	10	141	6	0.32	78750
chrI	79601	79700	17	236	7	0.3	78800
chrI	79651	79750	18	209	9	0.39	78850
chrI	79701	79800	27	125	9	0.44	78900
chrI	79751	79850	32	150	10	0.39	78950
chrI	79801	79900	23	204	13	0.38	79000
chrI	79851	79950	11	241	11	0.41	79050
chrI	79901	80000	14	232	10	0.37	79100
chrI	79951	80050	13	193	10	0.37	79150
chrI	80001	80100	9	200	7	0.39	79200
chrI	80051	80150	9	239	6	0.39	79250
chrI	80101	80200	9	293	5	0.35	79300
chrI	80151	80250	11	307	6	0.33	79350
chrI	80201	80300	19	358	7	0.35	79400
chrI	80251	80350	35	514	6	0.33	79450
chrI	80301	80400	20	492	6	0.41	79500
chrI	80351	80450	19	450	8	0.4	79550
chrI	80401	80500	29	501	10	0.37	79600
chrI	80451	80550	12	443	12	0.46	79650
chrI	80501	80600	14	412	6	0.4	79700
chrI	80551	80650	22	372	6	0.3	79750
chrI	80601	80700	9	353	6	0.26	79800
chrI	80651	80750	10	283	7	0.31	79850
chrI	80701	80800	12	210	11	0.39	79900
chrI	80751	80850	13	147	9	0.45	79950
chrI	80801	80900	17	127	8	0.38	80000
chrI	80851	80950	35	172	7	0.37	80050
chrI	80901	81000	42	181	6	0.54	80100
chrI	80951	81050	41	182	7	0.54	80150
chrI	81001	81100	35	197	9	0.41	80200
chrI	81051	81150	30	217	6	0.41	80250
chrI	81101	81200	18	221	7	0.48	80300
chrI	81151	81250	17	228	9	0.47	80350
chrI	81201	81300	23	233	10	0.4	80400
chrI	81251	81350	25	221	10	0.37	80450
chrI	81301	81400	20	203	9	0.4	80500
chrI	81351	81450	22	238	7	0.39	80550
chrI	81401	81500	27	197	7	0.38	80600
chrI	81451	81550	33	186	10	0.44	80650
chrI	81501	81600	66	208	9	0.5	80700
chrI	81551	81650	86	205	10	0.53	80750
chrI	81601	81700	96	183	10	0.51	80800
chrI	81651	81750	58	196	9	0.44	80850
chrI	81701	81800	29	216	8	0.41	80900
chrI	81751	81850	19	222	7	0.34	80950
chrI	81801	81900	17	199	8	0.34	81000
chrI	81851	81950	17	210	9	0.34	81050
chrI	81901	82000	22	214	7	0.34	81100
chrI	81951	82050	35	225	10	0.42	81150
chrI	82001	82100	34	239	10	0.48	81200
chrI	82051	82150	22	318	11	0.47	81250
chrI	82101	82200	43	312	8	0.45	81300
chrI	82151	82250	52	218	8	0.4	81350
chrI	82201	82300	84	210	9	0.46	81400
chrI	82251	82350	86	205	10	0.53	81450
chrI	82301	82400	41	219	8	0.45	81500
chrI	82351	82450	28	249	6	0.42	81550
chrI	82401	82500	17	216	8	0.39	81600
chrI	82451	82550	13	82	8	0.42	81650
chrI	82501	82600	14	78	7	0.44	81700
chrI	82551	82650	21	122	8	0.34	81750
chrI	82601	82700	25	143	6	0.29	81800
chrI	82651	82750	25	154	5	0.27	81850
chrI	82701	82800	31	160	4	0.36	81900
chrI	82751	82850	49	207	4	0.5	81950
chrI	82801	82900	48	231	6	0.53	82000
chrI	82851	82950	47	206	8	0.44	82050
chrI	82901	83000	50	208	11	0.41	82100
chrI	82951	83050	70	247	10	0.48	82150
chrI	83001	83100	45	200	11	0.46	82200
chrI	83051	83150	30	202	8	0.39	82250
chrI	83101	83200	15	199	4	0.32	82300
chrI	83151	83250	6	182	3	0.29	82350
chrI	83201	83300	5	283	2	0.27	82400
chrI	83251	83350	14	206	5	0.38	82450
chrI	83301	83400	19	171	7	0.46	82500
chrI	83351	83450	21	152	11	0.47	82550
chrI	83401	83500	30	165	9	0.44	82600
chrI	83451	83550	44	312	9	0.45	82650
chrI	83501	83600	36	307	10	0.47	82700
chrI	83551	83650	34	309	11	0.46	82750
chrI	83601	83700	35	325	12	0.47	82800
chrI	83651	83750	39	349	12	0.51	82850
chrI	83701	83800	36	343	10	0.48	82900
chrI	83751	83850	30	363	12	0.4	82950
chrI	83801	83900	41	545	11	0.42	83000
chrI	83851	83950	32	582	11	0.43	83050
chrI	83901	84000	26	538	13	0.43	83100
chrI	83951	84050	28	587	13	0.47	83150
chrI	84001	84100	50	552	14	0.51	83200
chrI	84051	84150	58	453	11	0.49	83250
chrI	84101	84200	63	483	11	0.47	83300
chrI	84151	84250	54	491	7	0.46	83350
chrI	84201	84300	51	414	7	0.43	83400
chrI	84251	84350	48	347	11	0.38	83450
chrI	84301	84400	48	221	9	0.4	83500
chrI	84351	84450	39	140	6	0.46	83550
chrI	84401	84500	32	122	6	0.45	83600
chrI	84451	84550	34	124	8	0.44	83650
chrI	84501	84600	30	83	6	0.38	83700
chrI	84551	84650	10	60	5	0.24	83750
chrI	84601	84700	3	94	5	0.23	83800
chrI	84651	84750	3	106	5	0.31	83850
chrI	84701	84800	8	149	7	0.37	83900
chrI	84751	84850	11	159	7	0.44	83950
chrI	84801	84900	15	162	8	0.44	84000
chrI	84851	84950	26	183	8	0.41	84050
chrI	84901	85000	33	269	7	0.47	84100
chrI	84951	85050	27	265	7	0.5	84150
chrI	85001	85100	32	229	9	0.46	84200
chrI	85051	85150	34	249	8	0.41	84250
chrI	85101	85200	32	273	6	0.39	84300
chrI	85151	85250	20	228	4	0.44	84350
chrI	85201	85300	17	204	6	0.41	84400
chrI	85251	85350	17	164	10	0.38	84450
chrI	85301	85400	10	142	9	0.41	84500
chrI	85351	85450	6	123	5	0.41	84550
chrI	85401	85500	8	108	6	0.44	84600
chrI	85451	85550	9	96	8	0.44	84650
chrI	85501	85600	21	77	12	0.43	84700
chrI	85551	85650	13	66	11	0.5	84750
chrI	85601	85700	12	84	8	0.49	84800
chrI	85651	85750	12	81	8	0.39	84850
chrI	85701	85800	8	57	10	0.35	84900
chrI	85751	85850	8	63	8	0.33	84950
chrI	85801	85900	16	96	8	0.31	85000
chrI	85851	85950	19	86	10	0.36	85050
chrI	85901	86000	10	75	13	0.41	85100
chrI	85951	86050	10	79	13	0.43	85150
chrI	86001	86100	12	72	12	0.41	85200
chrI	86051	86150	21	70	9	0.35	85250
chrI	86101	86200	31	77	13	0.36	85300
chrI	86151	86250	12	79	14	0.39	85350
chrI	86201	86300	12	89	10	0.38	85400
chrI	86251	86350	17	69	13	0.38	85450
chrI	86301	86400	13	59	11	0.41	85500
chrI	86351	86450	11	59	8	0.35	85550
chrI	86401	86500	13	65	6	0.34	85600
chrI	86451	86550	17	81	5	0.34	85650
chrI	86501	86600	15	72	6	0.32	85700
chrI	86551	86650	14	77	5	0.38	85750
chrI	86601	86700	12	78	7	0.39	85800
chrI	86651	86750	12	71	7	0.42	85850
chrI	86701	86800	16	101	8	0.42	85900
chrI	86751	86850	14	109	9	0.37	85950
chrI	86801	86900	11	107	11	0.38	86000
chrI	86851	86950	15	121	11	0.36	86050
chrI	86901	87000	10	147	8	0.42	86100
chrI	86951	87050	9	125	7	0.41	86150
chrI	87001	87100	16	128	9	0.33	86200
chrI	87051	87150	27	203	11	0.37	86250
chrI	87101	87200	24	219	9	0.4	86300
chrI	87151	87250	36	220	6	0.34	86350
chrI	87201	87300	36	214	6	0.36	86400
chrI	87251	87350	25	208	10	0.49	86450
chrI	87301	87400	35	243	8	0.47	86500
chrI	87351	87450	33	243	6	0.38	86550
chrI	87401	87500	24	220	6	0.31	86600
chrI	87451	87550	26	229	7	0.3	86650
chrI	87501	87600	24	280	10	0.35	86700
chrI	87551	87650	17	277	10	0.47	86750
chrI	87601	87700	18	242	8	0.46	86800
chrI	87651	87750	21	368	10	0.38	86850
chrI	87701	87800	19	357	8	0.39	86900
chrI	87751	87850	5	343	4	0.3	86950
chrI	87801	87900	7	315	5	0.25	87000
chrI	87851	87950	10	327	5	0.35	87050
chrI	87901	88000	9	353	7	0.42	87100
chrI	87951	88050	11	271	9	0.35	87150
chrI	88001	88100	13	253	9	0.38	87200
chrI	88051	88150	15	234	9	0.44	87250
chrI	88101	88200	27	199	8	0.39	87300
chrI	88151	88250	18	130	10	0.36	87350
chrI	88201	88300	16	120	12	0.4	87400
chrI	88251	88350	16	115	10	0.41	87450
chrI	88301	88400	21	104	9	0.34	87500
chrI	88351	88450	10	92	7	0.28	87550
chrI	88401	88500	10	73	6	0.29	87600
chrI	88451	88550	8	51	8	0.39	87650
chrI	88501	88600	5	51	6	0.36	87700
chrI	88551	88650	5	84	6	0.3	87750
chrI	88601	88700	9	96	7	0.33	87800
chrI	88651	88750	13	104	9	0.36	87850
chrI	88701	88800	16	152	5	0.37	87900
chrI	88751	88850	17	160	4	0.36	87950
chrI	88801	88900	18	206	5	0.37	88000
chrI	88851	88950	32	196	6	0.37	88050
chrI	88901	89000	17	185	8	0.34	88100
chrI	88951	89050	11	187	10	0.37	88150
chrI	89001	89100	11	184	10	0.38	88200
chrI	89051	89150	11	174	12	0.33	88250
chrI	89101	89200	11	146	9	0.33	88300
chrI	89151	89250	8	120	7	0.33	88350
chrI	89201	89300	7	104	6	0.32	88400
chrI	89251	89350	9	101	8	0.33	88450
chrI	89301	89400	12	109	9	0.34	88500
chrI	89351	89450	7	121	5	0.32	88550
chrI	89401	89500	7	152	6	0.36	88600
chrI	89451	89550	10	190	6	0.42	88650
chrI	89501	89600	15	197	5	0.39	88700
chrI	89551	89650	15	194	9	0.38	88750
chrI	89601	89700	17	194	7	0.34	88800
chrI	89651	89750	14	201	6	0.32	88850
chrI	89701	89800	14	187	9	0.38	88900
chrI	89751	89850	16	178	10	0.41	88950
chrI	89801	89900	13	171	8	0.4	89000
chrI	89851	89950	7	149	7	0.32	89050
chrI	89901	90000	5	134	7	0.28	89100
chrI	89951	90050	7	75	11	0.31	89150
chrI	90001	90100	9	61	12	0.36	89200
chrI	90051	90150	11	43	9	0.42	89250
chrI	90101	90200	13	44	8	0.42	89300
chrI	90151	90250	11	51	10	0.41	89350
chrI	90201	90300	14	49	11	0.35	89400
chrI	90251	90350	5	47	8	0.33	89450
chrI	90301	90400	4	38	8	0.38	89500
chrI	90351	90450	9	38	7	0.39	89550
chrI	90401	90500	9	46	7	0.35	89600
chrI	90451	90550	9	47	11	0.35	89650
chrI	90501	90600	14	46	11	0.37	89700
chrI	90551	90650	16	41	11	0.37	89750
chrI	90601	90700	15	38	12	0.39	89800
chrI	90651	90750	7	30	9	0.33	89850
chrI	90701	90800	5	39	8	0.37	89900
chrI	90751	90850	12	45	5	0.41	89950
chrI	90801	90900	16	44	6	0.31	90000
chrI	90851	90950	14	41	12	0.29	90050
chrI	90901	91000	11	49	9	0.35	90100
chrI	90951	91050	11	51	10	0.38	90150
chrI	91001	91100	12	70	11	0.35	90200
chrI	91051	91150	16	116	10	0.34	90250
chrI	91101	91200	13	131	9	0.38	90300
chrI	91151	91250	12	115	9	0.37	90350
chrI	91201	91300	14	95	9	0.37	90400
chrI	91251	91350	18	90	8	0.42	90450
chrI	91301	91400	27	118	8	0.44	90500
chrI	91351	91450	20	152	9	0.45	90550
chrI	91401	91500	8	96	8	0.37	90600
chrI	91451	91550	8	90	6	0.35	90650
chrI	91501	91600	9	100	13	0.37	90700
chrI	91551	91650	15	112	11	0.37	90750
chrI	91601	91700	15	119	8	0.42	90800
chrI	91651	91750	20	134	10	0.39	90850
chrI	91701	91800	38	142	9	0.44	90900
chrI	91751	91850	33	159	8	0.5	90950
chrI	91801	91900	46	180	11	0.46	91000
chrI	91851	91950	19	232	9	0.44	91050
chrI	91901	92000	13	256	8	0.36	91100
chrI	91951	92050	13	245	9	0.39	91150
chrI	92001	92100	16	186	7	0.48	91200
chrI	92051	92150	13	177	6	0.39	91250
chrI	92101	92200	12	167	9	0.36	91300
chrI	92151	92250	13	142	9	0.46	91350
chrI	92201	92300	25	135	8	0.44	91400
chrI	92251	92350	28	122	8	0.28	91450
chrI	92301	92400	26	47	7	0.27	91500
chrI	92351	92450	25	28	7	0.32	91550
chrI	92401	92500	5	18	8	0.34	91600
chrI	92451	92550	7	22	9	0.35	91650
chrI	92501	92600	10	30	6	0.32	91700
chrI	92551	92650	11	18	5	0.3	91750
chrI	92601	92700	8	18	7	0.31	91800
chrI	92651	92750	8	32	6	0.33	91850
chrI	92701	92800	18	119	7	0.33	91900
chrI	92751	92850	33	197	9	0.3	91950
chrI	92801	92900	40	219	6	0.33	92000
chrI	92851	92950	29	244	7	0.4	92050
chrI	92901	93000	29	317	8	0.42	92100
chrI	92951	93050	37	357	7	0.43	92150
chrI	93001	93100	45	289	5	0.44	92200
chrI	93051	93150	48	311	6	0.43	92250
chrI	93101	93200	41	368	7	0.44	92300
chrI	93151	93250	41	337	5	0.46	92350
chrI	93201	93300	33	312	6	0.45	92400
chrI	93251	93350	34	241	9	0.46	92450
chrI	93301	93400	36	206	14	0.45	92500
chrI	93351	93450	37	183	13	0.5	92550
chrI	93401	93500	42	173	10	0.52	92600
chrI	93451	93550	36	146	5	0.48	92650
chrI	93501	93600	31	168	7	0.5	92700
chrI	93551	93650	31	220	8	0.48	92750
chrI	93601	93700	38	224	8	0.45	92800
chrI	93651	93750	46	197	6	0.47	92850
chrI	93701	93800	38	175	6	0.51	92900
chrI	93751	93850	41	183	6	0.52	92950
chrI	93801	93900	33	224	6	0.48	93000
chrI	93851	93950	40	217	6	0.42	93050
chrI	93901	94000	41	200	9	0.37	93100
chrI	93951	94050	23	193	10	0.39	93150
chrI	94001	94100	15	140	8	0.35	93200
chrI	94051	94150	15	100	9	0.35	93250
chrI	94101	94200	9	95	7	0.37	93300
chrI	94151	94250	10	92	5	0.34	93350
chrI	94201	94300	9	83	5	0.36	93400
chrI	94251	94350	9	64	9	0.37	93450
chrI	94301	94400	6	62	9	0.33	93500
chrI	94351	94450	6	59	9	0.33	93550
chrI	94401	94500	13	62	7	0.33	93600
chrI	94451	94550	12	69	6	0.25	93650
chrI	94501	94600	17	86	8	0.27	93700
chrI	94551	94650	9	160	8	0.36	93750
chrI	94601	94700	8	173	6	0.39	93800
chrI	94651	94750	20	150	7	0.39	93850
chrI	94701	94800	24	157	9	0.38	93900
chrI	94751	94850	31	167	5	0.33	93950
chrI	94801	94900	16	204	5	0.29	94000
chrI	94851	94950	14	234	8	0.33	94050
chrI	94901	95000	17	208	9	0.43	94100
chrI	94951	95050	23	174	8	0.45	94150
chrI	95001	95100	22	175	8	0.46	94200
chrI	95051	95150	23	181	9	0.42	94250
chrI	95101	95200	22	182	8	0.34	94300
chrI	95151	95250	19	184	8	0.34	94350
chrI	95201	95300	14	199	6	0.34	94400
chrI	95251	95350	7	140	5	0.41	94450
chrI	95301	95400	7	127	3	0.37	94500
chrI	95351	95450	6	130	4	0.35	94550
chrI	95401	95500	5	145	8	0.44	94600
chrI	95451	95550	2	158	6	0.31	94650
chrI	95501	95600	5	122	4	0.18	94700
chrI	95551	95650	5	59	5	0.24	94750
chrI	95601	95700	10	59	8	0.31	94800
chrI	95651	95750	17	78	8	0.38	94850
chrI	95701	95800	8	79	10	0.42	94900
chrI	95751	95850	9	84	11	0.37	94950
chrI	95801	95900	19	65	10	0.37	95000
chrI	95851	95950	19	69	12	0.46	95050
chrI	95901	96000	20	87	12	0.42	95100
chrI	95951	96050	15	115	6	0.32	95150
chrI	96001	96100	10	145	9	0.33	95200
chrI	96051	96150	10	145	10	0.37	95250
chrI	96101	96200	8	121	5	0.35	95300
chrI	96151	96250	9	134	5	0.34	95350
chrI	96201	96300	7	159	5	0.39	95400
chrI	96251	96350	7	179	6	0.42	95450
chrI	96301	96400	9	227	4	0.38	95500
chrI	96351	96450	7	188	3	0.34	95550
chrI	96401	96500	14	163	9	0.36	95600
chrI	96451	96550	19	191	14	0.37	95650
chrI	96501	96600	14	188	10	0.38	95700
chrI	96551	96650	12	183	10	0.37	95750
chrI	96601	96700	8	195	10	0.36	95800
chrI	96651	96750	7	176	6	0.31	95850
chrI	96701	96800	12	201	8	0.39	95900
chrI	96751	96850	14	229	6	0.5	95950
chrI	96801	96900	20	127	3	0.43	96000
chrI	96851	96950	20	151	8	0.42	96050
chrI	96901	97000	14	173	8	0.41	96100
chrI	96951	97050	16	206	7	0.38	96150
chrI	97001	97100	19	249	6	0.38	96200
chrI	97051	97150	12	250	8	0.36	96250
chrI	97101	97200	18	232	11	0.38	96300
chrI	97151	97250	14	208	10	0.39	96350
chrI	97201	97300	12	218	10	0.36	96400
chrI	97251	97350	17	199	11	0.39	96450
chrI	97301	97400	17	183	12	0.4	96500
chrI	97351	97450	17	172	8	0.42	96550
chrI	97401	97500	13	151	8	0.39	96600
chrI	97451	97550	13	160	8	0.33	96650
chrI	97501	97600	17	161	8	0.4	96700
chrI	97551	97650	9	114	7	0.37	96750
chrI	97601	97700	11	78	9	0.31	96800
chrI	97651	97750	18	79	12	0.44	96850
chrI	97701	97800	19	79	9	0.44	96900
chrI	97751	97850	12	71	6	0.35	96950
chrI	97801	97900	10	66	8	0.33	97000
chrI	97851	97950	13	62	12	0.33	97050
chrI	97901	98000	12	64	10	0.35	97100
chrI	97951	98050	10	72	10	0.31	97150
chrI	98001	98100	11	80	8	0.37	97200
chrI	98051	98150	11	78	6	0.36	97250
chrI	98101	98200	14	66	7	0.29	97300
chrI	98151	98250	11	60	8	0.34	97350
chrI	98201	98300	10	60	11	0.38	97400
chrI	98251	98350	11	66	11	0.32	97450
chrI	98301	98400	11	87	10	0.31	97500
chrI	98351	98450	8	82	8	0.37	97550
chrI	98401	98500	11	64	8	0.34	97600
chrI	98451	98550	13	68	8	0.33	97650
chrI	98501	98600	9	76	9	0.38	97700
chrI	98551	98650	11	69	8	0.37	97750
chrI	98601	98700	12	63	7	0.34	97800
chrI	98651	98750	12	67	6	0.4	97850
chrI	98701	98800	24	73	6	0.39	97900
chrI	98751	98850	14	78	6	0.34	97950
chrI	98801	98900	13	96	8	0.32	98000
chrI	98851	98950	15	118	13	0.31	98050
chrI	98901	99000	10	116	9	0.41	98100
chrI	98951	99050	6	95	6	0.37	98150
chrI	99001	99100	14	74	10	0.31	98200
chrI	99051	99150	19	90	11	0.4	98250
chrI	99101	99200	19	140	9	0.45	98300
chrI	99151	99250	19	131	8	0.39	98350
chrI	99201	99300	22	131	9	0.32	98400
chrI	99251	99350	21	141	9	0.38	98450
chrI	99301	99400	17	157	12	0.47	98500
chrI	99351	99450	18	150	14	0.47	98550
chrI	99401	99500	22	153	10	0.36	98600
chrI	99451	99550	31	170	7	0.36	98650
chrI	99501	99600	33	133	6	0.44	98700
chrI	99551	99650	29	180	6	0.44	98750
chrI	99601	99700	25	175	6	0.5	98800
chrI	99651	99750	19	113	10	0.46	98850
chrI	99701	99800	18	140	10	0.4	98900
chrI	99751	99850	24	147	7	0.37	98950
chrI	99801	99900	14	85	7	0.35	99000
chrI	99851	99950	14	68	10	0.37	99050
chrI	99901	100000	11	70	8	0.33	99100
chrI	99951	100050	10	62	4	0.26	99150
chrI	100001	100100	4	66	7	0.2	99200
chrI	100051	100150	5	86	8	0.27	99250
chrI	100101	100200	13	176	5	0.33	99300
chrI	100151	100250	13	263	5	0.39	99350
chrI	100201	100300	15	336	9	0.43	99400
chrI	100251	100350	21	316	8	0.39	99450
chrI	100301	100400	21	320	7	0.44	99500
chrI	100351	100450	23	349	8	0.5	99550
chrI	100401	100500	30	480	10	0.47	99600
chrI	100451	100550	28	478	8	0.47	99650
chrI	100501	100600	22	483	8	0.46	99700
chrI	100551	100650	15	479	6	0.39	99750
chrI	100601	100700	9	322	6	0.38	99800
[truncated: 236,456 more rows]
