# Supplementary material for: Impact of Chromatin Structures on DNA Processing for Genomic Analyses
Source: PLoS One. 2009 Aug 20;4(8):e6700. doi: 10.1371/journal.pone.0006700 (PMC2725323; doi:10.1371/journal.pone.0006700)
Supplement: Table S1 — Input-Seq least-covered regions: Table of the 300 input-Seq least-covered regions, normalized by genomic read counts. (0.04 MB XLS) [file pone.0006700.s006.xls]

## Sheet: undercovered_list
chrom	start	stop	input reads	genomic reads	input/genomic ratio	telomere distance	subtelomeric
chrI	15001	15100	2	8	0.25	14200	yes
chrI	15651	15750	1	5	0.2	14850	yes
chrI	15701	15800	1	7	0.14	14900	yes
chrI	16551	16650	2	7	0.29	15750	yes
chrI	16601	16700	2	9	0.22	15800	yes
chrI	18101	18200	1	6	0.17	17300	yes
chrI	18151	18250	1	7	0.14	17350	yes
chrI	19001	19100	1	9	0.11	18200	yes
chrI	22701	22800	2	7	0.29	21900	yes
chrI	22751	22850	1	7	0.14	21950	yes
chrI	23001	23100	2	10	0.2	22200	yes
chrI	196001	196100	2	7	0.29	33302	yes
chrI	196201	196300	2	7	0.29	33102	yes
chrI	196551	196650	1	5	0.2	32752	yes
chrI	196601	196700	1	5	0.2	32702	yes
chrI	196801	196900	1	8	0.13	32502	yes
chrI	196851	196950	1	8	0.13	32452	yes
chrI	197251	197350	1	10	0.1	32052	yes
chrI	197301	197400	1	10	0.1	32002	yes
chrI	204101	204200	2	9	0.22	25202	yes
chrI	204151	204250	2	8	0.25	25152	yes
chrI	209201	209300	2	8	0.25	20102	yes
chrI	210201	210300	2	10	0.2	19102	yes
chrI	211551	211650	1	7	0.14	17752	yes
chrI	213001	213100	1	4	0.25	16302	yes
chrI	213901	214000	1	7	0.14	15402	yes
chrI	216801	216900	2	9	0.22	12502	yes
chrI	227151	227250	1	10	0.1	2152	yes
chrII	218951	219050	1	8	0.13	212343	no
chrII	219151	219250	2	9	0.22	212543	no
chrII	442251	442350	1	8	0.13	370023	no
chrII	442301	442400	1	4	0.25	369973	no
chrII	443601	443700	2	10	0.2	368673	no
chrII	551801	551900	2	10	0.2	260473	no
chrII	579751	579850	1	6	0.17	232523	no
chrIII	12351	12450	1	4	0.25	11253	yes
chrIII	199501	199600	1	5	0.2	116180	no
chrIII	293151	293250	1	8	0.13	22530	yes
chrIII	293201	293300	1	7	0.14	22480	yes
chrIII	312451	312550	2	8	0.25	3230	yes
chrIII	313401	313500	2	8	0.25	2280	yes
chrIII	315401	315500	1	8	0.13	280	yes
chrIV	4801	4900	2	8	0.25	3897	yes
chrIV	5251	5350	1	7	0.14	4347	yes
chrIV	7701	7800	2	9	0.22	6797	yes
chrIV	14151	14250	2	8	0.25	13247	yes
chrIV	27751	27850	2	8	0.25	26847	yes
chrIV	67651	67750	1	6	0.17	66747	no
chrIV	185901	186000	1	5	0.2	184997	no
chrIV	273151	273250	2	10	0.2	272247	no
chrIV	273201	273300	2	8	0.25	272297	no
chrIV	349301	349400	1	9	0.11	348397	no
chrIV	518151	518250	2	8	0.25	517247	no
chrIV	613151	613250	2	8	0.25	612247	no
chrIV	633101	633200	2	8	0.25	632197	no
chrIV	691401	691500	2	8	0.25	690497	no
chrIV	736751	736850	2	9	0.22	735847	no
chrIV	748601	748700	2	10	0.2	747697	no
chrIV	761701	761800	2	10	0.2	760797	no
chrIV	984151	984250	2	10	0.2	540360	no
chrIV	1034601	1034700	1	4	0.25	489910	no
chrIV	1103051	1103150	2	8	0.25	421460	no
chrIV	1159351	1159450	2	8	0.25	365160	no
chrIV	1200851	1200950	1	5	0.2	323660	no
chrIV	1353801	1353900	1	10	0.1	170710	no
chrIV	1370601	1370700	2	8	0.25	153910	no
chrIV	1381601	1381700	2	10	0.2	142910	no
chrIV	1389951	1390050	2	9	0.22	134560	no
chrIV	1390001	1390100	1	8	0.13	134510	no
chrIV	1520801	1520900	1	7	0.14	3710	yes
chrIX	10151	10250	1	10	0.1	2367	yes
chrIX	10201	10300	1	9	0.11	2417	yes
chrIX	10251	10350	2	8	0.25	2467	yes
chrIX	11351	11450	2	8	0.25	3567	yes
chrIX	21301	21400	1	7	0.14	13517	yes
chrIX	89601	89700	1	5	0.2	81817	no
chrIX	186251	186350	1	5	0.2	178467	no
chrIX	242651	242750	2	8	0.25	196315	no
chrIX	319001	319100	2	8	0.25	119965	no
chrIX	328801	328900	2	8	0.25	110165	no
chrIX	436551	436650	2	8	0.25	2415	yes
chrV	79601	79700	2	8	0.25	73128	no
chrV	149951	150050	1	5	0.2	143478	no
chrV	372351	372450	2	8	0.25	197144	no
chrV	419551	419650	2	8	0.25	149944	no
chrV	476251	476350	2	8	0.25	93244	no
chrV	487101	487200	2	9	0.22	82394	no
chrV	508651	508750	1	10	0.1	60844	no
chrV	543001	543100	2	10	0.2	26494	yes
chrV	566951	567050	1	9	0.11	2544	yes
chrV	568751	568850	2	9	0.22	744	yes
chrV	569051	569150	1	7	0.14	444	yes
chrV	569101	569200	1	7	0.14	394	yes
chrVI	122151	122250	2	8	0.25	116621	no
chrVII	88751	88850	2	8	0.25	87970	no
chrVII	112351	112450	1	7	0.14	111570	no
chrVII	248601	248700	2	8	0.25	247820	no
chrVII	402751	402850	1	6	0.17	401970	no
chrVII	408951	409050	2	9	0.22	408170	no
chrVII	409001	409100	2	9	0.22	408220	no
chrVII	508001	508100	2	8	0.25	507220	no
chrVII	508051	508150	2	10	0.2	507270	no
chrVII	568551	568650	2	8	0.25	514991	no
chrVII	573251	573350	2	8	0.25	510291	no
chrVII	910851	910950	2	8	0.25	172691	no
chrVII	940851	940950	2	9	0.22	142691	no
chrVII	945151	945250	1	7	0.14	138391	no
chrVII	1069901	1070000	2	8	0.25	13641	yes
chrVII	1075151	1075250	1	5	0.2	8391	yes
chrVII	1077851	1077950	2	9	0.22	5691	yes
chrVIII	52901	53000	1	8	0.13	47397	yes
chrVIII	85951	86050	1	8	0.13	80447	no
chrVIII	86101	86200	2	9	0.22	80597	no
chrVIII	86951	87050	1	8	0.13	81447	no
chrVIII	87001	87100	2	10	0.2	81497	no
chrVIII	88051	88150	1	6	0.17	82547	no
chrVIII	88551	88650	2	10	0.2	83047	no
chrVIII	90151	90250	2	10	0.2	84647	no
chrVIII	90201	90300	2	8	0.25	84697	no
chrVIII	90751	90850	1	5	0.2	85247	no
chrVIII	91051	91150	1	10	0.1	85547	no
chrVIII	135151	135250	1	10	0.1	129647	no
chrVIII	477301	477400	2	8	0.25	78705	no
chrVIII	518701	518800	2	9	0.22	37305	yes
chrVIII	525551	525650	2	10	0.2	30455	yes
chrVIII	529551	529650	2	10	0.2	26455	yes
chrVIII	534501	534600	1	5	0.2	21505	yes
chrVIII	535351	535450	2	9	0.22	20655	yes
chrVIII	536201	536300	2	8	0.25	19805	yes
chrVIII	536351	536450	2	8	0.25	19655	yes
chrVIII	536651	536750	2	8	0.25	19355	yes
chrVIII	537701	537800	1	6	0.17	18305	yes
chrVIII	554101	554200	1	7	0.14	1905	yes
chrX	10151	10250	2	8	0.25	2384	yes
chrX	10201	10300	1	9	0.11	2434	yes
chrX	23701	23800	1	10	0.1	15934	yes
chrX	198701	198800	2	8	0.25	190934	no
chrX	199051	199150	2	9	0.22	191284	no
chrX	200251	200350	2	8	0.25	192484	no
chrX	201101	201200	1	7	0.14	193334	no
chrX	201451	201550	2	9	0.22	193684	no
chrX	201851	201950	1	9	0.11	194084	no
chrX	201901	202000	1	6	0.17	194134	no
chrX	202051	202150	2	9	0.22	194284	no
chrX	203001	203100	1	10	0.1	195234	no
chrX	203051	203150	1	8	0.13	195284	no
chrX	539451	539550	1	9	0.11	205346	no
chrX	542051	542150	2	10	0.2	202746	no
chrX	643601	643700	2	9	0.22	101196	no
chrXI	64101	64200	1	5	0.2	63293	no
chrXI	200051	200150	1	9	0.11	199243	no
chrXI	324801	324900	2	8	0.25	323993	no
chrXI	423501	423600	2	9	0.22	241942	no
chrXI	585451	585550	1	4	0.25	79992	no
chrXI	585501	585600	2	8	0.25	79942	no
chrXI	652901	653000	2	10	0.2	12542	yes
chrXII	157201	157300	2	8	0.25	145116	no
chrXII	288701	288800	2	9	0.22	276616	no
chrXII	684501	684600	2	8	0.25	379679	no
chrXII	762551	762650	2	8	0.25	301629	no
chrXII	960101	960200	2	9	0.22	104079	no
chrXII	980251	980350	2	10	0.2	83929	no
chrXII	1053451	1053550	2	8	0.25	10729	yes
chrXII	1053501	1053600	2	8	0.25	10679	yes
chrXIII	521051	521150	1	7	0.14	402389	no
chrXIII	643951	644050	2	9	0.22	279489	no
chrXIII	708851	708950	2	8	0.25	214589	no
chrXIII	882001	882100	2	8	0.25	41439	yes
chrXIV	77701	77800	2	8	0.25	70273	no
chrXIV	82251	82350	2	10	0.2	74823	no
chrXIV	124851	124950	2	8	0.25	117423	no
chrXIV	133951	134050	2	8	0.25	126523	no
chrXIV	225401	225500	2	8	0.25	217973	no
chrXIV	369401	369500	2	10	0.2	361973	no
chrXIV	389701	389800	1	8	0.13	382273	no
chrXIV	534051	534150	1	6	0.17	249128	no
chrXIV	616751	616850	1	8	0.13	166428	no
chrXIV	670451	670550	2	9	0.22	112728	no
chrXIV	716751	716850	1	9	0.11	66428	no
chrXIV	760301	760400	1	9	0.11	22878	yes
chrXIV	780801	780900	2	9	0.22	2378	yes
chrXIV	780851	780950	2	10	0.2	2328	yes
chrXV	1151	1250	2	10	0.2	304	yes
chrXV	1701	1800	2	8	0.25	854	yes
chrXV	1751	1850	1	8	0.13	904	yes
chrXV	3201	3300	1	8	0.13	2354	yes
chrXV	3251	3350	1	8	0.13	2404	yes
chrXV	3301	3400	2	9	0.22	2454	yes
chrXV	3451	3550	1	10	0.1	2604	yes
chrXV	3551	3650	2	8	0.25	2704	yes
chrXV	4201	4300	2	10	0.2	3354	yes
chrXV	4351	4450	2	10	0.2	3504	yes
chrXV	4501	4600	1	8	0.13	3654	yes
chrXV	4551	4650	1	8	0.13	3704	yes
chrXV	4701	4800	1	6	0.17	3854	yes
chrXV	4851	4950	1	9	0.11	4004	yes
chrXV	5101	5200	2	9	0.22	4254	yes
chrXV	5151	5250	1	8	0.13	4304	yes
chrXV	5201	5300	1	8	0.13	4354	yes
chrXV	5401	5500	1	9	0.11	4554	yes
chrXV	5801	5900	1	6	0.17	4954	yes
chrXV	6501	6600	1	9	0.11	5654	yes
chrXV	6551	6650	2	10	0.2	5704	yes
chrXV	6801	6900	2	10	0.2	5954	yes
chrXV	7801	7900	2	10	0.2	6954	yes
chrXV	7901	8000	1	7	0.14	7054	yes
chrXV	8001	8100	2	10	0.2	7154	yes
chrXV	8201	8300	1	4	0.25	7354	yes
chrXV	8551	8650	1	7	0.14	7704	yes
chrXV	9001	9100	1	7	0.14	8154	yes
chrXV	9151	9250	1	9	0.11	8304	yes
chrXV	9801	9900	2	8	0.25	8954	yes
chrXV	9851	9950	2	8	0.25	9004	yes
chrXV	9951	10050	1	8	0.13	9104	yes
chrXV	10001	10100	2	10	0.2	9154	yes
chrXV	10201	10300	2	8	0.25	9354	yes
chrXV	10451	10550	1	9	0.11	9604	yes
chrXV	10701	10800	1	6	0.17	9854	yes
chrXV	12251	12350	1	5	0.2	11404	yes
chrXV	12851	12950	1	7	0.14	12004	yes
chrXV	12901	13000	1	6	0.17	12054	yes
chrXV	12951	13050	2	9	0.22	12104	yes
chrXV	13001	13100	1	9	0.11	12154	yes
chrXV	13051	13150	1	7	0.14	12204	yes
chrXV	13151	13250	2	9	0.22	12304	yes
chrXV	13551	13650	1	6	0.17	12704	yes
chrXV	13601	13700	1	7	0.14	12754	yes
chrXV	13751	13850	1	7	0.14	12904	yes
chrXV	14101	14200	1	9	0.11	13254	yes
chrXV	14251	14350	1	8	0.13	13404	yes
chrXV	14301	14400	1	7	0.14	13454	yes
chrXV	14451	14550	1	8	0.13	13604	yes
chrXV	14501	14600	1	10	0.1	13654	yes
chrXV	14551	14650	1	7	0.14	13704	yes
chrXV	14751	14850	1	7	0.14	13904	yes
chrXV	15051	15150	1	9	0.11	14204	yes
chrXV	15101	15200	1	8	0.13	14254	yes
chrXV	15401	15500	1	5	0.2	14554	yes
chrXV	15501	15600	1	5	0.2	14654	yes
chrXV	15851	15950	1	6	0.17	15004	yes
chrXV	15901	16000	1	4	0.25	15054	yes
chrXV	16151	16250	2	8	0.25	15304	yes
chrXV	16251	16350	2	9	0.22	15404	yes
chrXV	16301	16400	1	10	0.1	15454	yes
chrXV	16351	16450	1	8	0.13	15504	yes
chrXV	16551	16650	1	6	0.17	15704	yes
chrXV	16651	16750	2	8	0.25	15804	yes
chrXV	18901	19000	2	10	0.2	18054	yes
chrXV	19451	19550	1	7	0.14	18604	yes
chrXV	19501	19600	2	8	0.25	18654	yes
chrXV	19601	19700	1	9	0.11	18754	yes
chrXV	19651	19750	2	8	0.25	18804	yes
chrXV	20351	20450	2	8	0.25	19504	yes
chrXV	20401	20500	2	9	0.22	19554	yes
chrXV	20451	20550	1	10	0.1	19604	yes
chrXV	20501	20600	2	9	0.22	19654	yes
chrXV	20651	20750	1	4	0.25	19804	yes
chrXV	20701	20800	1	9	0.11	19854	yes
chrXV	20801	20900	1	10	0.1	19954	yes
chrXV	21451	21550	2	8	0.25	20604	yes
chrXV	21501	21600	2	8	0.25	20654	yes
chrXV	21601	21700	2	8	0.25	20754	yes
chrXV	22151	22250	1	7	0.14	21304	yes
chrXV	22501	22600	1	6	0.17	21654	yes
chrXV	51251	51350	2	10	0.2	50404	no
chrXV	103351	103450	2	9	0.22	102504	no
chrXV	249251	249350	2	8	0.25	248404	no
chrXV	280701	280800	2	9	0.22	279854	no
chrXV	298651	298750	2	8	0.25	297804	no
chrXV	488451	488550	1	6	0.17	487604	no
chrXV	532251	532350	2	9	0.22	531404	no
chrXV	697251	697350	2	9	0.22	386570	no
chrXV	714651	714750	1	9	0.11	369170	no
chrXV	760601	760700	2	8	0.25	323220	no
chrXV	765701	765800	1	7	0.14	318120	no
chrXV	799201	799300	2	10	0.2	284620	no
chrXV	911701	911800	1	7	0.14	172120	no
chrXVI	53301	53400	2	8	0.25	46078	yes
chrXVI	386401	386500	2	10	0.2	379178	no
chrXVI	421651	421750	1	5	0.2	414428	no
chrXVI	437501	437600	1	9	0.11	430278	no
chrXVI	437551	437650	2	10	0.2	430328	no
chrXVI	437751	437850	1	6	0.17	430528	no
chrXVI	438301	438400	1	7	0.14	431078	no
chrXVI	438701	438800	2	8	0.25	431478	no
chrXVI	439051	439150	1	8	0.13	431828	no
chrXVI	439101	439200	1	6	0.17	431878	no
chrXVI	439451	439550	1	10	0.1	432228	no
chrXVI	440301	440400	1	7	0.14	433078	no
chrXVI	440351	440450	2	8	0.25	433128	no
chrXVI	440451	440550	1	7	0.14	433228	no
chrXVI	441301	441400	2	8	0.25	434078	no
chrXVI	441551	441650	1	7	0.14	434328	no
chrXVI	441601	441700	2	8	0.25	434378	no
chrXVI	441801	441900	1	6	0.17	434578	no
chrXVI	441851	441950	1	7	0.14	434628	no
chrXVI	441951	442050	1	6	0.17	434728	no
chrXVI	461801	461900	2	10	0.2	454578	no
chrXVI	735151	735250	2	9	0.22	207142	no
chrXVI	909701	909800	2	9	0.22	32592	yes
