# Supplementary material for: Impact of Chromatin Structures on DNA Processing for Genomic Analyses
Source: PLoS One. 2009 Aug 20;4(8):e6700. doi: 10.1371/journal.pone.0006700 (PMC2725323; doi:10.1371/journal.pone.0006700)
Supplement: Table S2 — Input-Seq most-covered regions: Table of the 300 input-Seq most-covered regions, normalized by genomic sequence reads. (0.03 MB XLS) [file pone.0006700.s007.xls]

## Sheet: overcovered_table_s3
chrom	start	stop	input reads	genomic reads	input/genomic ratio	telomere distance	telomeric
chrI	1	100	1013	6	168.83	-800	yes
chrI	51	150	455	7	65	-750	yes
chrI	190201	190300	192	4	48	39102	no
chrI	190501	190600	168	3	56	38802	no
chrI	230101	230200	5195	27	192.41	-798	yes
chrII	5651	5750	427	8	53.38	-957	yes
chrII	5701	5800	640	8	80	-907	yes
chrII	5751	5850	1068	12	89	-857	yes
chrII	165201	165300	346	6	57.67	158593	no
chrII	165251	165350	353	5	70.6	158643	no
chrII	165301	165400	337	6	56.17	158693	no
chrII	193751	193850	315	4	78.75	187143	no
chrII	193801	193900	241	4	60.25	187193	no
chrII	251301	251400	166	3	55.33	244693	no
chrII	490551	490650	195	4	48.75	321723	no
chrII	813001	813100	300	6	50	-727	yes
chrII	813051	813150	313	6	52.17	-777	yes
chrIII	1	100	4532	23	197.04	-1097	yes
chrIII	51	150	7520	25	300.8	-1047	yes
chrIII	101	200	7955	29	274.31	-997	yes
chrIII	151	250	7620	33	230.91	-947	yes
chrIII	201	300	7704	33	233.45	-897	yes
chrIII	251	350	7500	40	187.5	-847	yes
chrIII	301	400	3909	28	139.61	-797	yes
chrIII	401	500	309	6	51.5	-697	yes
chrIII	451	550	248	5	49.6	-647	yes
chrIII	149901	150000	79	1	79	148803	no
chrIII	316501	316600	5281	21	251.48	-820	yes
chrIV	1	100	4856	22	220.73	-903	yes
chrIV	51	150	5646	21	268.86	-853	yes
chrIV	101	200	2245	11	204.09	-803	yes
chrIV	411401	411500	207	4	51.75	410497	no
chrIV	411451	411550	217	3	72.33	410547	no
chrIV	427501	427600	153	2	76.5	426597	no
chrIV	894151	894250	318	5	63.6	630360	no
chrIV	894201	894300	318	5	63.6	630310	no
chrIV	955401	955500	307	6	51.17	569110	no
chrIV	1011451	1011550	50	1	50	513060	no
chrIV	1278701	1278800	223	4	55.75	245810	no
chrIV	1278751	1278850	380	6	63.33	245760	no
chrIV	1278801	1278900	382	7	54.57	245710	no
chrIV	1307951	1308050	186	1	186	216560	no
chrIV	1308001	1308100	176	3	58.67	216510	no
chrIV	1429301	1429400	298	6	49.67	95210	no
chrIV	1525351	1525450	3679	18	204.39	-840	yes
chrIV	1525401	1525500	1615	14	115.36	-890	yes
chrIV	1525451	1525550	1177	11	107	-940	yes
chrIV	1525501	1525600	648	12	54	-990	yes
chrIV	1530051	1530150	339	7	48.43	-5540	yes
chrIV	1530101	1530200	337	7	48.14	-5590	yes
chrIX	1	100	3454	14	246.71	-7783	yes
chrIX	51	150	3170	14	226.43	-7733	yes
chrIX	101	200	908	13	69.85	-7683	yes
chrIX	201	300	818	12	68.17	-7583	yes
chrIX	251	350	616	11	56	-7533	yes
chrIX	2151	2250	352	7	50.29	-5633	yes
chrIX	54101	54200	250	5	50	46317	no
chrIX	54301	54400	255	5	51	46517	no
chrIX	54351	54450	208	4	52	46567	no
chrIX	382801	382900	243	4	60.75	56165	no
chrV	4851	4950	354	7	50.57	-1622	yes
chrV	4901	5000	372	7	53.14	-1572	yes
chrV	85201	85300	304	5	60.8	78728	no
chrV	85301	85400	280	5	56	78828	no
chrV	192001	192100	308	5	61.6	185528	no
chrV	192051	192150	507	6	84.5	185578	no
chrV	192201	192300	566	6	94.33	185728	no
chrV	192251	192350	437	8	54.63	185778	no
chrV	335501	335600	265	4	66.25	233994	no
chrV	335601	335700	350	7	50	233894	no
chrV	335651	335750	362	7	51.71	233844	no
chrV	461901	462000	300	5	60	107594	no
chrV	461951	462050	269	5	53.8	107544	no
chrV	474601	474700	292	5	58.4	94894	no
chrV	474651	474750	255	5	51	94844	no
chrV	570051	570150	225	4	56.25	-556	yes
chrV	570301	570400	1096	8	137	-806	yes
chrV	570351	570450	740	9	82.22	-856	yes
chrV	571901	572000	362	6	60.33	-2406	yes
chrV	574901	575000	348	5	69.6	-5406	yes
chrV	574951	575050	341	6	56.83	-5456	yes
chrVI	4501	4600	450	8	56.25	-1029	yes
chrVI	4551	4650	649	12	54.08	-979	yes
chrVI	4601	4700	1424	14	101.71	-929	yes
chrVI	4651	4750	4890	19	257.37	-879	yes
chrVI	4701	4800	6128	37	165.62	-829	yes
chrVI	4751	4850	3857	21	183.67	-779	yes
chrVI	95601	95700	438	7	62.57	90071	no
chrVI	95651	95750	458	7	65.43	90121	no
chrVI	95851	95950	273	3	91	90321	no
chrVI	95901	96000	220	3	73.33	90371	no
chrVI	182551	182650	151	3	50.33	87068	no
chrVI	183201	183300	389	6	64.83	86418	no
chrVI	183251	183350	352	6	58.67	86368	no
chrVI	183701	183800	241	5	48.2	85918	no
chrVI	210301	210400	631	10	63.1	59318	no
chrVI	224901	225000	366	6	61	44718	no
chrVI	224951	225050	468	5	93.6	44668	no
chrVI	225001	225100	518	9	57.56	44618	no
chrVI	225051	225150	628	6	104.67	44568	no
chrVI	225101	225200	751	6	125.17	44518	no
chrVI	225151	225250	729	6	121.5	44468	no
chrVI	225201	225300	681	6	113.5	44418	no
chrVI	225251	225350	638	8	79.75	44368	no
chrVI	225301	225400	626	9	69.56	44318	no
chrVII	271401	271500	400	8	50	270620	no
chrVII	271451	271550	415	7	59.29	270670	no
chrVII	271501	271600	345	7	49.29	270720	no
chrVII	271601	271700	361	6	60.17	270820	no
chrVII	271651	271750	383	6	63.83	270870	no
chrVII	271701	271800	501	10	50.1	270920	no
chrVII	271751	271850	548	10	54.8	270970	no
chrVII	271801	271900	547	4	136.75	271020	no
chrVII	271851	271950	712	4	178	271070	no
chrVII	271901	272000	791	8	98.88	271120	no
chrVII	271951	272050	794	10	79.4	271170	no
chrVII	272001	272100	750	9	83.33	271220	no
chrVII	272051	272150	641	8	80.13	271270	no
chrVII	413301	413400	380	6	63.33	412520	no
chrVII	413351	413450	388	1	388	412570	no
chrVII	413401	413500	392	8	49	412620	no
chrVII	547301	547400	321	6	53.5	536241	no
chrVII	547351	547450	374	7	53.43	536191	no
chrVII	547401	547500	385	8	48.13	536141	no
chrVII	625301	625400	682	11	62	458241	no
chrVII	625351	625450	674	11	61.27	458191	no
chrVII	625401	625500	610	8	76.25	458141	no
chrVII	625451	625550	435	6	72.5	458091	no
chrVII	856701	856800	326	6	54.33	226841	no
chrVII	856751	856850	361	6	60.17	226791	no
chrVII	905501	905600	542	6	90.33	178041	no
chrVII	905551	905650	528	8	66	177991	no
chrVII	1084351	1084450	904	17	53.18	-809	yes
chrVII	1084401	1084500	635	12	52.92	-859	yes
chrVII	1086001	1086100	349	6	58.17	-2459	yes
chrVII	1088901	1089000	361	7	51.57	-5359	yes
chrVII	1089001	1089100	357	6	59.5	-5459	yes
chrVII	1089051	1089150	362	7	51.71	-5509	yes
chrVIII	1	100	1452	19	76.42	-5503	yes
chrVIII	301	400	112	2	56	-5203	yes
chrVIII	236101	236200	290	6	48.33	230597	no
chrVIII	236151	236250	323	6	53.83	230647	no
chrVIII	236201	236300	338	7	48.29	230697	no
chrVIII	556801	556900	3681	18	204.5	-795	yes
chrVIII	556851	556950	7781	28	277.89	-845	yes
chrVIII	556901	557000	7495	30	249.83	-895	yes
chrVIII	556951	557050	1587	18	88.17	-945	yes
chrVIII	557001	557100	1029	14	73.5	-995	yes
chrVIII	557051	557150	677	9	75.22	-1045	yes
chrVIII	558701	558800	396	8	49.5	-2695	yes
chrVIII	558751	558850	316	6	52.67	-2745	yes
chrVIII	560451	560550	321	6	53.5	-4445	yes
chrVIII	560501	560600	303	6	50.5	-4495	yes
chrVIII	562401	562500	2606	24	108.58	-6395	yes
chrVIII	562451	562550	7639	26	293.81	-6445	yes
chrVIII	562501	562600	7330	25	293.2	-6495	yes
chrX	1	100	4188	13	322.15	-7766	yes
chrX	51	150	2127	11	193.36	-7716	yes
chrX	201	300	783	10	78.3	-7566	yes
chrX	251	350	480	8	60	-7516	yes
chrX	1951	2050	378	6	63	-5816	yes
chrX	2001	2100	334	6	55.67	-5766	yes
chrX	360651	360750	435	9	48.33	352884	no
chrX	518451	518550	546	7	78	226346	no
chrX	639501	639600	314	5	62.8	105296	no
chrX	745601	745700	480	10	48	-804	yes
chrXI	1	100	2595	14	185.36	-807	yes
chrXI	68401	68500	232	3	77.33	67593	no
chrXI	99801	99900	336	6	56	98993	no
chrXI	99851	99950	377	6	62.83	99043	no
chrXI	231101	231200	171	3	57	230293	no
chrXI	322151	322250	293	6	48.83	321343	no
chrXI	322301	322400	263	3	87.67	321493	no
chrXI	382501	382600	249	5	49.8	282942	no
chrXI	666201	666300	1871	19	98.47	-758	yes
chrXI	666251	666350	6720	63	106.67	-808	yes
chrXI	666301	666400	7288	27	269.93	-858	yes
chrXI	666351	666450	7888	29	272	-908	yes
chrXII	1	100	2095	18	116.39	-12084	yes
chrXII	51	150	2051	30	68.37	-12034	yes
chrXII	1851	1950	323	6	53.83	-10234	yes
chrXII	2101	2200	384	8	48	-9984	yes
chrXII	2151	2250	337	7	48.14	-9934	yes
chrXII	5451	5550	433	8	54.13	-6634	yes
chrXII	5501	5600	631	11	57.36	-6584	yes
chrXII	5551	5650	1158	15	77.2	-6534	yes
chrXII	5601	5700	4769	17	280.53	-6484	yes
chrXII	5651	5750	5373	8	671.63	-6434	yes
chrXII	5701	5800	2511	9	279	-6384	yes
chrXII	5751	5850	735	11	66.82	-6334	yes
chrXII	11001	11100	425	8	53.13	-1084	yes
chrXII	11051	11150	650	11	59.09	-1034	yes
chrXII	11101	11200	1512	11	137.45	-984	yes
chrXII	11151	11250	7204	14	514.57	-934	yes
chrXII	11201	11300	7884	20	394.2	-884	yes
chrXII	11251	11350	6601	17	388.29	-834	yes
chrXII	11301	11400	3181	7	454.43	-784	yes
chrXII	11351	11450	301	6	50.17	-734	yes
chrXII	253351	253450	313	6	52.17	241266	no
chrXII	253401	253500	335	5	67	241316	no
chrXII	253451	253550	332	6	55.33	241366	no
chrXII	423951	424050	412	7	58.86	411866	no
chrXII	424001	424100	452	6	75.33	411916	no
chrXII	424051	424150	456	6	76	411966	no
chrXII	424101	424200	440	8	55	412016	no
chrXII	424151	424250	494	6	82.33	412066	no
chrXII	424201	424300	562	3	187.33	412116	no
chrXII	424251	424350	713	5	142.6	412166	no
chrXII	424301	424400	710	5	142	412216	no
chrXII	424351	424450	633	5	126.6	412266	no
chrXII	424401	424500	540	6	90	412316	no
chrXII	424451	424550	365	7	52.14	412366	no
chrXII	645901	646000	244	4	61	418279	no
chrXII	645951	646050	224	4	56	418229	no
chrXII	646001	646100	165	3	55	418179	no
chrXII	704551	704650	396	7	56.57	359629	no
chrXII	704601	704700	422	7	60.29	359579	no
chrXII	704651	704750	368	6	61.33	359529	no
chrXII	704701	704800	327	5	65.4	359479	no
chrXII	728401	728500	281	4	70.25	335779	no
chrXII	728451	728550	301	4	75.25	335729	no
chrXII	759151	759250	211	4	52.75	305029	no
chrXII	924651	924750	198	3	66	139529	no
chrXII	924701	924800	314	3	104.67	139479	no
chrXII	1012201	1012300	325	3	108.33	51979	no
chrXII	1012251	1012350	330	2	165	51929	no
chrXII	1012301	1012400	268	3	89.33	51879	no
chrXII	1064951	1065050	712	8	89	-771	yes
chrXII	1065001	1065100	5420	12	451.67	-821	yes
chrXII	1065051	1065150	5827	17	342.76	-871	yes
chrXII	1065101	1065200	3543	14	253.07	-921	yes
chrXII	1065151	1065250	1515	12	126.25	-971	yes
chrXII	1071601	1071700	1323	23	57.52	-7421	yes
chrXII	1071651	1071750	1064	18	59.11	-7471	yes
chrXII	1071701	1071800	651	12	54.25	-7521	yes
chrXIII	1	100	2426	19	127.68	-6343	yes
chrXIII	51	150	1473	25	58.92	-6293	yes
chrXIII	5451	5550	1495	14	106.79	-893	yes
chrXIII	5501	5600	2185	12	182.08	-843	yes
chrXIII	69901	70000	302	4	75.5	63557	no
chrXIII	69951	70050	293	5	58.6	63607	no
chrXIII	353051	353150	269	4	67.25	346707	no
chrXIII	408251	408350	456	9	50.67	401907	no
chrXIII	408301	408400	500	5	100	401957	no
chrXIII	408351	408450	518	8	64.75	402007	no
chrXIII	408401	408500	527	8	65.88	402057	no
chrXIII	408451	408550	488	7	69.71	402107	no
chrXIII	819051	819150	227	4	56.75	104389	no
chrXIII	924251	924350	1783	15	118.87	-811	yes
chrXIII	924301	924400	7008	16	438	-861	yes
chrXIV	4851	4950	348	7	49.71	-2577	yes
chrXIV	4901	5000	361	6	60.17	-2527	yes
chrXIV	6451	6550	640	13	49.23	-977	yes
chrXIV	6501	6600	969	15	64.6	-927	yes
chrXIV	6551	6650	1549	16	96.81	-877	yes
chrXIV	6601	6700	3792	19	199.58	-827	yes
chrXIV	116201	116300	250	5	50	108773	no
chrXIV	217501	217600	209	4	52.25	210073	no
chrXIV	350001	350100	366	7	52.29	342573	no
chrXIV	350051	350150	426	7	60.86	342623	no
chrXIV	350101	350200	418	5	83.6	342673	no
chrXIV	350151	350250	386	8	48.25	342723	no
chrXIV	784001	784100	5138	19	270.42	-822	yes
chrXIV	784051	784150	7499	23	326.04	-872	yes
chrXIV	784101	784200	7515	22	341.59	-922	yes
chrXIV	784151	784250	6828	35	195.09	-972	yes
chrXIV	784201	784300	8227	36	228.53	-1022	yes
chrXV	1	100	6142	18	341.22	-846	yes
chrXV	51	150	2610	9	290	-796	yes
chrXV	101	200	512	7	73.14	-746	yes
chrXV	30951	31050	538	11	48.91	30104	no
chrXV	31151	31250	395	7	56.43	30304	no
chrXV	109351	109450	382	7	54.57	108504	no
chrXV	109401	109500	487	6	81.17	108554	no
chrXV	109451	109550	508	6	84.67	108604	no
chrXV	109501	109600	482	8	60.25	108654	no
chrXV	109551	109650	450	5	90	108704	no
chrXV	109601	109700	347	4	86.75	108754	no
chrXV	109651	109750	292	5	58.4	108804	no
chrXV	109751	109850	358	7	51.14	108904	no
chrXV	109801	109900	290	5	58	108954	no
chrXV	427901	428000	105	2	52.5	427054	no
chrXV	479951	480050	284	5	56.8	479104	no
chrXV	480001	480100	336	6	56	479154	no
chrXV	480051	480150	317	5	63.4	479204	no
chrXV	520701	520800	312	6	52	519854	no
chrXV	639001	639100	189	3	63	444820	no
chrXV	882151	882250	309	6	51.5	201670	no
chrXV	882201	882300	302	5	60.4	201620	no
chrXV	1084601	1084700	991	16	61.94	-780	yes
chrXV	1084651	1084750	713	12	59.42	-830	yes
chrXVI	1851	1950	338	6	56.33	-5372	yes
chrXVI	6351	6450	553	10	55.3	-872	yes
chrXVI	6401	6500	734	10	73.4	-822	yes
chrXVI	6451	6550	926	13	71.23	-772	yes
chrXVI	114551	114650	195	4	48.75	107328	no
chrXVI	114601	114700	230	4	57.5	107378	no
chrXVI	114651	114750	264	5	52.8	107428	no
chrXVI	404401	404500	266	5	53.2	397178	no
chrXVI	645351	645450	214	4	53.5	296942	no
